# Supplementary material for: Hypoxia-dependent sequestration of an oxygen sensor by a widespread structural motif can shape the hypoxic response - a predictive kinetic model
Source: BMC Syst Biol. 2010 Oct 18;4:139. doi: 10.1186/1752-0509-4-139 (PMC2984394; doi:10.1186/1752-0509-4-139)
Supplement: Additional file 1 — A database of human ankyrin repeats. [file 1752-0509-4-139-S1.XLS]

## Sheet: Sheet1
Number	UniProt accession	Protein Names	Protein Identifier	Experimentally hydroxylated	Motif L-N	Motif	Sequence	Length
1	Q5TYW2	Ankyrin repeat domain-containing protein 20A1	A20A1_HUMAN
2	Q5TYW2[32-65]		A20A1_HUMAN		no N		SELQKIHRAAVKGDAAEVERCLARRSGDLDALDK	34
3	Q5TYW2[66-98]		A20A1_HUMAN		no N		QHRTALHLACTSGHVQVVTLLVNRKCQIDVCDK	33
4	Q5TYW2[99-131]		A20A1_HUMAN		L-8N		ENRTPLIQAVHCQEEACAVILLEHGANPNLKDI	33
5	Q5TYW2[132-164]		A20A1_HUMAN		no N		YGNTALHYAVYSESTSLAEKLLSHGAHIEALDK	33
6	Q5TYW2[165-197]		A20A1_HUMAN		no N		DNNTPLLFAIICKKEKMVEFLLKKKASSHAVDR	33
7	Q5TYW2[198-230]		A20A1_HUMAN		Other N		LRRSALMLAVYYDSPGIVNILLKQNIDVFAQDM	33
8	Q5SQ80	Ankyrin repeat domain-containing protein 20A2	A20A2_HUMAN
9	Q5SQ80[32-65]		A20A2_HUMAN		no N		SELQKIHRAAVKGDAAEVERCLARRSGDLDALDK	34
10	Q5SQ80[66-98]		A20A2_HUMAN		no N		QHRTALHLACASGHVQVVTLLVNRKCQIDVCDK	33
11	Q5SQ80[99-131]		A20A2_HUMAN		L-8N		ENRTPLIQAVHCQEEACAVILLEHGANPNLKDI	33
12	Q5SQ80[132-164]		A20A2_HUMAN		no N		YGNTALHYAVYSESTSLAEKLLSHGAHIEALDK	33
13	Q5SQ80[165-197]		A20A2_HUMAN		no N		DNNTPLLFAIICKKEKMVEFLLKRKASSHAVDR	33
14	Q5SQ80[198-230]		A20A2_HUMAN		Other N		LRRSALMLAVYYDSPGIVNILLKQNIDVFAQDM	33
15	Q5VUR7	Ankyrin repeat domain-containing protein 20A3	A20A3_HUMAN
16	Q5VUR7[32-65]		A20A3_HUMAN		no N		SELQKIHRAAVKGDAAEVERCLARRSGDLDALDK	34
17	Q5VUR7[66-98]		A20A3_HUMAN		no N		QHRTALHLACASGHVQVVTLLVNRKCQIDVCDK	33
18	Q5VUR7[99-131]		A20A3_HUMAN		L-8N		ENRTPLIQAVHCQEEACAVILLEHGANPNLKDI	33
19	Q5VUR7[132-164]		A20A3_HUMAN		no N		YGNTALHYAVYSESTSLAEKLLSHGAHIEALDK	33
20	Q5VUR7[165-197]		A20A3_HUMAN		no N		DNNTPLLFAIICKKEKMVEFLLKRKASSHAVDR	33
21	Q5VUR7[198-230]		A20A3_HUMAN		Other N		LRRSALMLAVYYDSPGIVNILLKQNIDVFAQDM	33
22	Q4UJ75	Ankyrin repeat domain-containing protein 20A4	A20A4_HUMAN
23	Q4UJ75[66-98]		A20A4_HUMAN		no N		QHRTALHLACASGHVQVVTLLVNRKCQIDVCDK	33
24	Q4UJ75[99-131]		A20A4_HUMAN		L-8N		ENRTPLIQAVHCQEEACAVILLEHGANPNLKDI	33
25	Q4UJ75[132-164]		A20A4_HUMAN		no N		YGNTALHYAVYSESTSLAEKLLSHGAHIEALDK	33
26	Q4UJ75[165-197]		A20A4_HUMAN		no N		DNNTPLLFAIICKKEKMVEFLLKKKASSHAVDR	33
27	Q4UJ75[198-230]		A20A4_HUMAN		Other N		LRRSALMLAVYYDSPGIVNILLKQNIDVFAQDM	33
28	Q6S8J7	ANKRD26-like family A member 1 (Prostate, ovary, testis-expressed protein on chromosome 8) (POTE-8)	A26A1_HUMAN
29	Q6S8J7[98-130]		A26A1_HUMAN		no N		KKRTALHLACANGNSEVVSLLLDRQCQLHVFDS	33
30	Q6S8J7[131-163]		A26A1_HUMAN		L-8N		KKRTALIKAVQCQEDECALMLLQHGTDPNLPDM	33
31	Q6S8J7[164-196]		A26A1_HUMAN		Other N		YGNTALHYAVYNEDKLMAKTLLLYGADIESKNK	33
32	Q6S8J7[197-229]		A26A1_HUMAN		L-8N	L(X)4(AC)(DEN)(ILV)N	GGLTPLLLAVHGQKQRMVKFLIKKKANLNALDR	33
33	Q6S8J7[230-262]		A26A1_HUMAN		Other N		FGRTALILAVRCGSASIVSLLLQQNIDVFSQDV	33
34	Q6S5H4	ANKRD26-like family B member 1 (Prostate, ovary, testis-expressed protein on chromosome 15) (POTE-15)	A26B1_HUMAN
35	Q6S5H4[138-171]		A26B1_HUMAN		Other N		EDLDKLHRAAWWGKVPRKDLIVMLRDTDMNKRDK	34
36	Q6S5H4[172-204]		A26B1_HUMAN		L-8N		QKRTALHLASANGNSEVVQLLLDRRCQLNVLDN	33
37	Q6S5H4[205-237]		A26B1_HUMAN		L-8N		KKRTALIKAVQCQEDECVLMLLEHGADGNIQDE	33
38	Q6S5H4[238-270]		A26B1_HUMAN		Other N		YGNTALHYAIYNEDKLMAKALLLYGADIESKNK	33
39	Q6S5H4[271-303]		A26B1_HUMAN		L-8N	L(X)4(AC)(DEN)(ILV)N	CGLTPLLLGVHEQKQQVVKFLIKKKANLNALDR	33
40	Q6S5H4[304-336]		A26B1_HUMAN		Other N		YGRTALILAVCCGSASIVNLLLEQNVDVSSQDL	33
41	Q6S5H4[337-369]		A26B1_HUMAN		no N		SGQTAREYAVSSHHHVICELLSDYKEKQMLKIS	33
42	B2RU33	ANKRD26-like family B member 2 (Prostate, ovary, testis-expressed protein on chromosome 18) (POTE-18)	A26B2_HUMAN
43	B2RU33[138-171]		A26B2_HUMAN		Other N		EDLDKLHRAAWWGKVPRKDLIVMLRDTDMNKRDK	34
44	B2RU33[172-204]		A26B2_HUMAN		L-8N		QKRTALHLASANGNSEVVQLLLDRRCQLNVLDN	33
45	B2RU33[205-237]		A26B2_HUMAN		L-8N		KKRTALIKAVQCQEDECVLMLLEHGADQNIPDE	33
46	B2RU33[238-270]		A26B2_HUMAN		Other N		YGNTTLHYAVHNEDKLMAKALLLYGADIESKNK	33
47	B2RU33[271-303]		A26B2_HUMAN		L-8N	L(X)4(AC)(DEN)(ILV)N	CGLTPLLLGVHEQKQQVVKFLIKKKANLNALDR	33
48	B2RU33[304-336]		A26B2_HUMAN		Other N		YGRTALILAVCCGSASIVNLLLEQNVDVSSQDL	33
49	B2RU33[337-369]		A26B2_HUMAN		no N		SGQTAREYAVSSHHHVICELLSDYKEKQMLKIS	33
50	Q86YR6	ANKRD26-like family B member 3 (Ankyrin repeat domain-containing protein 21) (Protein POTE) (Prostate, ovary, testis-expressed protein)	A26B3_HUMAN
51	Q86YR6[138-171]		A26B3_HUMAN		Other N		EDLDKLHRAAWWGKVPRKDLIVMLRDTDMNKRDK	34
52	Q86YR6[172-204]		A26B3_HUMAN		L-8N		EKRTALHLASANGNSEVVQLLLDRRCQLNVLDN	33
53	Q86YR6[205-237]		A26B3_HUMAN		L-8N		KKRTALIKAIQCQEDECVLMLLEHGADRNIPDE	33
54	Q86YR6[238-270]		A26B3_HUMAN		Other N		YGNTALHYAIYNEDKLMAKALLLYGADIESKNK	33
55	Q86YR6[271-303]		A26B3_HUMAN		L-8N	L(X)4(AC)(DEN)(ILV)N	CGLTPLLLGVHEQKQQVVKFLIKKKANLNVLDR	33
56	Q86YR6[304-336]		A26B3_HUMAN		Other N		YGRTALILAVCCGSASIVNLLLEQNVDVSSQDL	33
57	Q86YR6[337-369]		A26B3_HUMAN		no N		SGQTAREYAVSSHHHVICELLSDYKEKQMLKIS	33
58	Q6S5H5	ANKRD26-like family C member 2 (Prostate, ovary, testis-expressed protein on chromosome 14) (POTE-14)	A26C2_HUMAN
59	Q6S5H5[138-171]		A26C2_HUMAN		Other N		EDLDKLHRAAWWGKVPRKDLIVMLKDTDMNKKDK	34
60	Q6S5H5[172-204]		A26C2_HUMAN		L-8N		QKRTALHLASANGNSEVVKLLLDRRCQLNILDN	33
61	Q6S5H5[205-237]		A26C2_HUMAN		L-8N		KKRTALTKAVQCQEDECALMLLEHGTDPNIPDE	33
62	Q6S5H5[238-270]		A26C2_HUMAN		Other N		YGNTALHYAIYNEDKLMAKALLLYGADIESKNK	33
63	Q6S5H5[357-389]		A26C2_HUMAN		L-8N	L(X)4(AC)(DEN)(ILV)N	HGLTPLLLGVHEQKQQVVKFLIKKKANLNALDR	33
64	Q6S5H5[390-422]		A26C2_HUMAN		Other N		YGRTALILAVCCGSASIVSLLLEQNIDVSSQDL	33
65	Q6S545	ANKRD26-like family C member 3 (Prostate, ovary, testis-expressed protein on chromosome 22) (POTE-22)	A26C3_HUMAN
66	Q6S545[175-208]		A26C3_HUMAN		Other N		EDLDKLHRAAWWGKVPRKDLIVMLKDTDMNKKDK	34
67	Q6S545[209-241]		A26C3_HUMAN		L-8N		QKRTALHLASANGNSEVVKLLLDRRCQLNILDN	33
68	Q6S545[242-274]		A26C3_HUMAN		L-8N		KKRTALTKAVQCQEDECALMLLEHGTDPNIPDE	33
69	Q6S545[275-307]		A26C3_HUMAN		Other N		YGNTALHYAIYNEDKLMAKALLLYGADIESKNK	33
70	Q6S545[308-340]		A26C3_HUMAN		L-8N	L(X)4(AC)(DEN)(ILV)N	HGLTPLLLGVHEQKQQVVKFLIKKKANLNALDR	33
71	Q6S545[341-373]		A26C3_HUMAN		Other N		YGRTALILAVCCGSASIVSLLLEQNIDVSSQDL	33
72	Q6S545[374-406]		A26C3_HUMAN		no N		SGQTAREYAVSSRHNVICQLLSDYKEKQILKVS	33
73	Q6S8J3	ANKRD26-like family C member 1A (Prostate, ovary, testis-expressed protein on chromosome 2) (POTE-2)	A26CA_HUMAN
74	Q6S8J3[138-171]		A26CA_HUMAN		Other N		EDLDKLHRAAWWGKVPRKDLIVMLRDTDVNKKDK	34
75	Q6S8J3[172-204]		A26CA_HUMAN		L-8N		QKRTALHLASANGNSEVVKLLLDRRCQLNVLDN	33
76	Q6S8J3[205-237]		A26CA_HUMAN		L-8N		KKRTALIKAVQCQEDECALMLLEHGTDPNIPDE	33
77	Q6S8J3[238-270]		A26CA_HUMAN		Other N		YGNTTLHYAIYNEDKLMAKALLLYGADIESKNK	33
78	Q6S8J3[271-303]		A26CA_HUMAN		L-8N	L(X)4(AC)(DEN)(ILV)N	HGLTPLLLGVHEQKQQVVKFLIKKKANLNALDR	33
79	Q6S8J3[304-336]		A26CA_HUMAN		Other N		YGRTALILAVCCGSASIVSLLLEQNIDVSSQDL	33
80	Q6S8J3[337-369]		A26CA_HUMAN		no N		SGQTAREYAVSSHHHVICQLLSDYKEKQMLKIS	33
81	A5A3E0	ANKRD26-like family C member 1B (Chimeric POTE-actin protein)	A26CB_HUMAN
82	A5A3E0[138-171]		A26CB_HUMAN		Other N		EDLDKLHRAAWWGKVPRKDLIVMLRDTDVNKQDK	34
83	A5A3E0[172-204]		A26CB_HUMAN		L-8N		QKRTALHLASANGNSEVVKLLLDRRCQLNVLDN	33
84	A5A3E0[205-237]		A26CB_HUMAN		L-8N		KKRTALIKAVQCQEDECALMLLEHGTDPNIPDE	33
85	A5A3E0[238-270]		A26CB_HUMAN		Other N		YGNTTLHYAIYNEDKLMAKALLLYGADIESKNK	33
86	A5A3E0[271-303]		A26CB_HUMAN		L-8N	L(X)4(AC)(DEN)(ILV)N	HGLTPLLLGVHEQKQQVVKFLIKKKANLNALDR	33
87	A5A3E0[304-336]		A26CB_HUMAN		Other N		YGRTALILAVCCGSASIVSLLLEQNIDVSSQDL	33
88	A5A3E0[337-369]		A26CB_HUMAN		no N		SGQTAREYAVSSHHHVICQLLSDYKEKQMLKIS	33
89	Q969K4	Ankyrin repeat and BTB/POZ domain-containing protein 1 (Elongation factor 1A-binding protein)	ABTB1_HUMAN
90	Q969K4[1-34]		ABTB1_HUMAN		L-8N		MDTSDLFASCRKGDVGRVRYLLEQRDVEVNVRDK	34
91	Q969K4[35-67]		ABTB1_HUMAN		Other N		WDSTPLYYACLCGHEELVLYLLANGARCEANTF	33
92	Q8N961	Ankyrin repeat and BTB/POZ domain-containing protein 2	ABTB2_HUMAN
93	Q8N961[335-367]		ABTB2_HUMAN		Other N		QGMTPLMYACAAGDEAMVQMLIDAGANLDIQVP	33
94	Q8N961[381-413]		ABTB2_HUMAN		no N		RHWTSLTFAVLHGHISVVQLLLDAGAHVEGSAV	33
95	Q8N961[420-452]		ABTB2_HUMAN		no N		YAETPLQLASAAGNYELVSLLLSRGADPLLSML	33
96	Q8N961[463-495]		ABTB2_HUMAN		no N		EDMNCFSHSAAHGHRNVLRKLLTQPQQAKADVL	33
97	Q9BR61	Acyl-CoA-binding domain-containing protein 6	ACBD6_HUMAN
98	Q9BR61[191-223]		ACBD6_HUMAN		L-8N	L(X)4(AC)(DEN)(ILV)N	EGRALLHWACDRGHKELVTVLLQHRADINCQDN	33
99	Q9BR61[224-256]		ACBD6_HUMAN		no N		EGQTALHYASACEFLDIVELLLQSGADPTLRDQ	33
100	Q495B1	Ankyrin repeat and death domain-containing protein 1A	AKD1A_HUMAN
101	Q495B1[1-31]		AKD1A_HUMAN		no N		MNALLLSAWFGHLRILQILVNSGAKIHCESK	31
102	Q495B1[32-64]		AKD1A_HUMAN		no N		DGLTLLHCAAQKGHVPVLAFIMEDLEDVALDHV	33
103	Q495B1[67-99]		AKD1A_HUMAN		L-8N		LGRTAFHRAAEHGQLDALDFLVGSGCDHNVKDK	33
104	Q495B1[100-132]		AKD1A_HUMAN		Other N		EGNTALHLAAGRGHMAVLQRLVDIGLDLEEQNA	33
105	Q495B1[133-165]		AKD1A_HUMAN		L-8N		EGLTALHSAAGGSHPDCVQLLLRAGSTVNALTQ	33
106	Q495B1[166-198]		AKD1A_HUMAN		L-8N		KNLSCLHYAALSGSEDVSRVLIHAGGCANVVDH	33
107	Q495B1[199-231]		AKD1A_HUMAN		L-8N		QGASPLHLAVRHNFPALVRLLINSDSDVNAVDN	33
108	Q495B1[232-264]		AKD1A_HUMAN		L-8N		RQQTPLHLAAEHAWQDIADMLLIAGVDLNLRDK	33
109	Q495B1[265-297]		AKD1A_HUMAN		no N		QGKTALAVAVRSNHVSLVDMIIKADRFYRWEKD	33
110	Q9P2G1	Ankyrin repeat and IBR domain-containing protein 1	AKIB1_HUMAN
111	Q9P2G1[45-77]		AKIB1_HUMAN		Other N		QHNTPLHYAARHGMNKILGTFLGRDGNPNKRNV	33
112	Q9P2G1[144-176]		AKIB1_HUMAN		Other N		KKNTPLHYAAASGMKACVELLVKHGGDLFAENE	33
113	Q8IZ07	Ankyrin repeat domain-containing protein 13A (Protein KE03)	AN13A_HUMAN
114	Q8IZ07[8-39]		AN13A_HUMAN		Other N		GDHYPLHLLVWKNDYRQLEKELQGQNVEAVDP	32
115	Q8IZ07[40-72]		AN13A_HUMAN		Other N		RGRTLLHLAVSLGHLESARVLLRHKADVTKENR	33
116	Q8IZ07[73-105]		AN13A_HUMAN		Other N		QGWTVLHEAVSTGDPEMVYTVLQHRDYHNTSMA	33
117	Q86YJ7	Ankyrin repeat domain-containing protein 13B	AN13B_HUMAN
118	Q86YJ7[13-45]		AN13B_HUMAN		no N		EGKYPLHYLVWHNRHRELEKEVRAGQVDIEQLD	33
119	Q86YJ7[47-79]		AN13B_HUMAN		Other N		RGRTPLHLATTLGHLECARVLLAHGADVGRENR	33
120	Q86YJ7[80-112]		AN13B_HUMAN		no N		SGWTVLQEAVSTRDLELVQLVLRYRDYQRVVKR	33
121	Q8N6S4	Ankyrin repeat domain-containing protein 13C	AN13C_HUMAN
122	Q8N6S4[111-142]		AN13C_HUMAN		Other N		PAHYPVHECVFKGDVRRLSSLIRTHNIGQKDN	32
123	Q8N6S4[143-175]		AN13C_HUMAN		Other N		HGNTPLHLAVMLGNKECAHLLLAHNAPVKVKNA	33
124	Q8N6S4[176-208]		AN13C_HUMAN		no N		QGWSPLAEAISYGDRQMITALLRKLKQQSRESV	33
125	Q8IVF6	Ankyrin repeat domain-containing protein 18A	AN18A_HUMAN
126	Q8IVF6[33-66]		AN18A_HUMAN		no N		WELRKIHRAAIKGDAAEVERCLTRRFRDLDARDR	34
127	Q8IVF6[67-99]		AN18A_HUMAN		no N		KDRTVLHLACAHGRVQVVTLLLHRRCQIDICDR	33
128	Q8IVF6[100-132]		AN18A_HUMAN		L-8N		LNRTPLMKAVHSQEEACAIVLLECGANPNIEDI	33
129	Q8IVF6[133-165]		AN18A_HUMAN		Other N		YGNTALHYAVYNKGTSLAERLLSHHANIEALNK	33
130	Q8IVF6[166-198]		AN18A_HUMAN		Other N		EGNTPLLFAINSRRQHMVEFLLKNQANIHAVDN	33
131	Q8IVF6[199-231]		AN18A_HUMAN		Other N		FKRTALILAVQHNLSSIVTLLLQQNIRISSQDM	33
132	A2A2Z9	Ankyrin repeat domain-containing protein 18B	AN18B_HUMAN
133	A2A2Z9[67-99]		AN18B_HUMAN		L-8N		KDRTVLHLACAHGRVQVVTLLLDRKCQINICDR	33
134	A2A2Z9[100-132]		AN18B_HUMAN		L-8N		LNRTPLMKAVHCQEEACAIILLKRGANPNIKDI	33
135	A2A2Z9[133-165]		AN18B_HUMAN		Other N		YGNTALHYAVYNEGTSLAERLLSHHANIEALNK	33
136	A2A2Z9[166-198]		AN18B_HUMAN		Other N		EGNTPLLFAINSRRQHMVEFLLKNQANIHAVDN	33
137	A2A2Z9[199-231]		AN18B_HUMAN		Other N		FKRTALILAVQHNLSSIVTLLLQQNIHISSQDM	33
138	Q5CZ79	Ankyrin repeat domain-containing protein 20B	AN20B_HUMAN
139	Q5CZ79[32-65]		AN20B_HUMAN		no N		SELQKIHRAAVKGDAAEVERCLARRSGDLDARDK	34
140	Q5CZ79[66-98]		AN20B_HUMAN		no N		QHRTALHLACASGHVQVVTLLVNRKCQIDICDK	33
141	Q5CZ79[99-131]		AN20B_HUMAN		L-8N		ENRTPLIQAVHCQEEACAVILLKHGANPNLKDI	33
142	Q5CZ79[132-164]		AN20B_HUMAN		no N		YGNTALHYAVYSESTSLAEKLLSHGAHIEALDK	33
143	Q5CZ79[165-197]		AN20B_HUMAN		no N		DSNTPLLFAIICKKEKMVEFLLKKKASTHAVDR	33
144	Q5CZ79[198-230]		AN20B_HUMAN		Other N		LRRSALMLAVYYDSPGIVSILLKQNIDVFAQDM	33
145	Q9BXX3	Ankyrin repeat domain-containing protein 30A (Serologically defined breast cancer antigen NY-BR-1)	AN30A_HUMAN
146	Q9BXX3[72-104]		AN30A_HUMAN		no N		QKRTALHWACVNGHEEVVTFLVDRKCQLDVLDG	33
147	Q9BXX3[105-137]		AN30A_HUMAN		L-8N	L(X)4(AC)(DEN)(ILV)N	EHRTPLMKALQCHQEACANILIDSGADINLVDV	33
148	Q9BXX3[138-170]		AN30A_HUMAN		Other N		YGNTALHYAVYSEILSVVAKLLSHGAVIEVHNK	33
149	Q9BXX3[171-203]		AN30A_HUMAN		L-8N		ASLTPLLLSITKRSEQIVEFLLIKNANANAVNK	33
150	Q9BXX3[204-236]		AN30A_HUMAN		Other N		YKCTALMLAVCHGSSEIVGMLLQQNVDVFAADI	33
151	Q9BXX3[237-274]		AN30A_HUMAN		L-8N		CGVTAEHYAVTCGFHHIHEQIMEYIRKLSKNHQNTNPE	38
152	Q9BXX2	Ankyrin repeat domain-containing protein 30B (Serologically defined breast cancer antigen NY-BR-1.1)	AN30B_HUMAN
153	Q9BXX2[72-104]		AN30B_HUMAN		L-8N		KKRTALHWACVNGHAEVVTFLVDRKCQLNVLDG	33
154	Q9BXX2[105-137]		AN30B_HUMAN		L-8N	L(X)4(AC)(DEN)(ILV)N	EGRTPLMKALQCEREACANILIDAGADLNYVDV	33
155	Q9BXX2[138-170]		AN30B_HUMAN		Other N		YGNTALHYAVYSENLLMVATLLSYGAVIEVQNK	33
156	Q9BXX2[171-203]		AN30B_HUMAN		L-8N		ASLTPLLLAIQKRSKQTVEFLLTKNANANAFNE	33
157	Q9BXX2[204-236]		AN30B_HUMAN		Other N		SKCTALMLAICEGSSEIVGMLLQQNVDVFAEDI	33
158	Q69YU3	Ankyrin repeat domain-containing protein 34A	AN34A_HUMAN
159	Q69YU3[4-36]		AN34A_HUMAN		L-8N		TEGHALLRAVGQGKLRLARLLLEGGAYVNEGDA	33
160	Q69YU3[37-75]		AN34A_HUMAN		L-8N		QGETALMAACRARYDDPQNKARMVRYLLEQGADPNIADR	39
161	Q69YU3[76-109]		AN34A_HUMAN		no N		LGRTALMHACAGGGGAAVASLLLAHGADPSVRDH	34
162	Q69YU3[110-142]		AN34A_HUMAN		no N		AGASALVHALDRGDRETLATLLDACKAKGTEVI	33
163	A5PLL1	Ankyrin repeat domain-containing protein 34B	AN34B_HUMAN
164	A5PLL1[9-41]		AN34B_HUMAN		L-8N		SEGNSLIKAVHQSRLRLTRLLLEGGAYINESND	33
165	A5PLL1[42-82]		AN34B_HUMAN		L-8N		RGETPLMIACKTKHVDHQSVSKAKMVKYLLENNADPNIQDK	41
166	A5PLL1[83-116]		AN34B_HUMAN		no N		SGKTALMHACLEKAGPEVVSLLLKSGADLSLQDH	34
167	A5PLL1[117-149]		AN34B_HUMAN		no N		SSYSALVYAINSEDTETLKVLLSACKAKGKEVI	33
168	P0C6C1	Ankyrin repeat domain-containing protein 34C	AN34C_HUMAN
169	P0C6C1[10-42]		AN34C_HUMAN		L-8N		TDGNSLLKAVWLGRLRLTRLLLEGGAYINESND	33
170	P0C6C1[43-83]		AN34C_HUMAN		L-8N		KGETALMVACITKHVDQQSISKSKMVKYLLDNRADPNIQDK	41
171	P0C6C1[84-117]		AN34C_HUMAN		no N		SGKTALIHACIRRAGGEVVSLLLENGADPSLEDR	34
172	P0C6C1[118-150]		AN34C_HUMAN		no N		TGASALVYAINADDKDALKHLLDACKAKGKEVI	33
173	Q9P2R3	Ankyrin repeat and FYVE domain-containing protein 1 (Ankyrin repeats hooked to a zinc finger motif)	ANFY1_HUMAN
174	Q9P2R3[217-250]		ANFY1_HUMAN		Other N		KTEYPLHKAIKVEREDVVFLYLIEMDSQLPGKLN	34
175	Q9P2R3[255-287]		ANFY1_HUMAN		no N		NGDLALDLALSRRLESIATTLVSHKADVDMVDK	33
176	Q9P2R3[288-320]		ANFY1_HUMAN	Yes, substrate and FIH overexpressed	L-8N		SGWSLLHKGIQRGDLFAATFLIKNGAFVNAATL	33
177	Q9P2R3[322-365]		ANFY1_HUMAN		L-8N		AQETPLHLVALYSSKKHSADVMSEMAQIAEALLQAGANPNMQDS	44
178	Q9P2R3[366-399]		ANFY1_HUMAN		no N		KGRTPLHVSIMAGNEYVFSQLLQCKQLDLELKDH	34
179	Q9P2R3[400-456]		ANFY1_HUMAN		Other N		EGSTALWLAVQHITVSSDQSVNPFEDVPVVNGTSFDENSFAARLIQRGSHTDAPDTA	57
180	Q9P2R3[457-489]		ANFY1_HUMAN	Yes, substrate and FIH overexpressed	L-8N		TGNCLLQRAAGAGNEAAALFLATNGAHVNHRNK	33
181	Q9P2R3[490-522]		ANFY1_HUMAN		L-8N		WGETPLHTACRHGLANLTAELLQQGANPNLQTE	33
182	Q9P2R3[542-575]		ANFY1_HUMAN		Other N		HLQTPLHMAIAYNHPDVVSVILEQKANALHATNN	34
183	Q9P2R3[588-620]		ANFY1_HUMAN		L-8N		RDQTVLGLALWTGMHTIAAQLLGSGAAINDTMS	33
184	Q9P2R3[621-653]		ANFY1_HUMAN		L-8N	L(X)4(AC)(DEN)(ILV)N	DGQTLLHMAIQRQDSKSALFLLEHQADINVRTQ	33
185	Q9P2R3[654-686]		ANFY1_HUMAN		no N		DGETALQLAIRNQLPLVVDAICTRGADMSVPDE	33
186	Q9P2R3[687-719]		ANFY1_HUMAN		no N		KGNPPLWLALANNLEDIASTLVRHGCDATCWGP	33
187	Q9P2R3[724-756]		ANFY1_HUMAN	Yes, substrate and FIH overexpressed	L-8N	L(X)4(AC)(DEN)(ILV)N	CLQTLLHRAIDENNEPTACFLIRSGCDVNSPRQ	33
188	Q9P2R3[769-801]		ANFY1_HUMAN	Yes, substrate overexpressed	L-8N	L(X)4(AC)(DEN)(ILV)N	DGQTPLHLAASWGLEETVQCLLEFGANVNAQDA	33
189	Q9P2R3[802-835]		ANFY1_HUMAN		Other N		EGRTPIHVAISSQHGVIIQLLVSHPDIHLNVRDR	34
190	Q9P2R3[836-868]		ANFY1_HUMAN		no N		QGLTPFACAMTFKNNKSAEAILKRESGAAEQVD	33
191	Q9P2R3[870-902]		ANFY1_HUMAN		L-8N	L(X)4(AC)(DEN)(ILV)N	KGRNFLHVAVQNSDIESVLFLISVHANVNSRVQ	33
192	Q9P2R3[905-937]		ANFY1_HUMAN		L-8N		SKLTPLHLAVQAGSEIIVRNLLLAGAKVNELTK	33
193	Q9P2R3[938-970]		ANFY1_HUMAN		no N		HRQTALHLAAQQDLPTICSVLLENGVDFAAVDE	33
194	Q9P2R3[971-1004]		ANFY1_HUMAN		Other N		NGNNALHLAVMHGRLNNIRVLLTECTVDAEAFNL	34
195	Q9P2R3[1005-1040]		ANFY1_HUMAN		no N		RGQSPLHILGQYGKENAAAIFDLFLECMPGYPLDKP	36
196	Q9P2R3[1043-1075]		ANFY1_HUMAN		Other N		DGSTVLLLAYMKGNANLCRAIVRSGARLGVNNN	33
197	P16157	Ankyrin-1 (Erythrocyte ankyrin) (Ankyrin-R)	ANK1_HUMAN
198	P16157[44-76]		ANK1_HUMAN		no N		NGLNGLHLASKEGHVKMVVELLHKEIILETTTK	33
199	P16157[77-109]		ANK1_HUMAN	Yes, peptide in vitro	L-8N	L(X)4(AC)(DEN)(ILV)N	KGNTALHIAALAGQDEVVRELVNYGANVNAQSQ	33
200	P16157[110-142]		ANK1_HUMAN	Yes, peptide in vitro	L-8N		KGFTPLYMAAQENHLEVVKFLLENGANQNVATE	33
201	P16157[143-171]		ANK1_HUMAN		no N		DGFTPLAVALQQGHENVVAHLINYGTKGK	29
202	P16157[172-204]		ANK1_HUMAN		Other N		VRLPALHIAARNDDTRTAAVLLQNDPNPDVLSK	33
203	P16157[205-237]		ANK1_HUMAN	Yes, peptide in vitro	L-8N		TGFTPLHIAAHYENLNVAQLLLNRGASVNFTPQ	33
204	P16157[238-270]		ANK1_HUMAN		no N		NGITPLHIASRRGNVIMVRLLLDRGAQIETKTK	33
205	P16157[271-303]		ANK1_HUMAN		no N		DELTPLHCAARNGHVRISEILLDHGAPIQAKTK	33
206	P16157[304-336]		ANK1_HUMAN		no N		NGLSPIHMAAQGDHLDCVRLLLQYDAEIDDITL	33
207	P16157[337-369]		ANK1_HUMAN		L-8N		DHLTPLHVAAHCGHHRVAKVLLDKGAKPNSRAL	33
208	P16157[370-402]		ANK1_HUMAN		no N		NGFTPLHIACKKNHVRVMELLLKTGASIDAVTE	33
209	P16157[403-435]		ANK1_HUMAN	Yes, peptide in vitro	L-8N		SGLTPLHVASFMGHLPIVKNLLQRGASPNVSNV	33
210	P16157[436-468]		ANK1_HUMAN	Yes, peptide in vitro	L-8N		KVETPLHMAARAGHTEVAKYLLQNKAKVNAKAK	33
211	P16157[469-501]		ANK1_HUMAN		L-8N		DDQTPLHCAARIGHTNMVKLLLENNANPNLATT	33
212	P16157[502-534]		ANK1_HUMAN		no N		AGHTPLHIAAREGHVETVLALLEKEASQACMTK	33
213	P16157[535-567]		ANK1_HUMAN		L-8N		KGFTPLHVAAKYGKVRVAELLLERDAHPNAAGK	33
214	P16157[568-600]		ANK1_HUMAN		no N		NGLTPLHVAVHHNNLDIVKLLLPRGGSPHSPAW	33
215	P16157[601-633]		ANK1_HUMAN	Yes, peptide in vitro	L-8N		NGYTPLHIAAKQNQVEVARSLLQYGGSANAESV	33
216	P16157[634-666]		ANK1_HUMAN	Yes, peptide in vitro	L-8N		QGVTPLHLAAQEGHAEMVALLLSKQANGNLGNK	33
217	P16157[667-699]		ANK1_HUMAN		no N		SGLTPLHLVAQEGHVPVADVLIKHGVMVDATTR	33
218	P16157[700-732]		ANK1_HUMAN	Yes, peptide in vitro	L-8N	L(X)4(AC)(DEN)(ILV)N	MGYTPLHVASHYGNIKLVKFLLQHQADVNAKTK	33
219	P16157[733-765]		ANK1_HUMAN	Yes, peptide in vitro	L-8N		LGYSPLHQAAQQGHTDIVTLLLKNGASPNEVSS	33
220	P16157[766-798]		ANK1_HUMAN		no N		DGTTPLAIAKRLGYISVTDVLKVVTDETSFVLV	33
221	Q01484	Ankyrin-2 (Brain ankyrin) (Ankyrin-B) (Non-erythroid ankyrin)	ANK2_HUMAN
222	Q01484[63-95]		ANK2_HUMAN		no N		NGLNALHLAAKEGHVGLVQELLGRGSSVDSATK	33
223	Q01484[96-128]		ANK2_HUMAN		L-8N	L(X)4(AC)(DEN)(ILV)N	KGNTALHIASLAGQAEVVKVLVKEGANINAQSQ	33
224	Q01484[129-161]		ANK2_HUMAN		Other N		NGFTPLYMAAQENHIDVVKYLLENGANQSTATE	33
225	Q01484[162-192]		ANK2_HUMAN		no N		DGFTPLAVALQQGHNQAVAILLENDTKGKVR	31
226	Q01484[193-225]		ANK2_HUMAN		Other N		LPALHIAARKDDTKSAALLLQNDHNADVQSKMM	33
227	Q01484[232-264]		ANK2_HUMAN		no N		SGFTPLHIAAHYGNVNVATLLLNRGAAVDFTAR	33
228	Q01484[265-297]		ANK2_HUMAN		no N		NGITPLHVASKRGNTNMVKLLLDRGGQIDAKTR	33
229	Q01484[298-330]		ANK2_HUMAN		no N		DGLTPLHCAARSGHDQVVELLLERGAPLLARTK	33
230	Q01484[331-363]		ANK2_HUMAN		no N		NGLSPLHMAAQGDHVECVKHLLQHKAPVDDVTL	33
231	Q01484[364-396]		ANK2_HUMAN		L-8N		DYLTALHVAAHCGHYRVTKLLLDKRANPNARAL	33
232	Q01484[397-429]		ANK2_HUMAN		no N		NGFTPLHIACKKNRIKVMELLVKYGASIQAITE	33
233	Q01484[430-462]		ANK2_HUMAN		Other N		SGLTPIHVAAFMGHLNIVLLLLQNGASPDVTNI	33
234	Q01484[463-495]		ANK2_HUMAN		no N		RGETALHMAARAGQVEVVRCLLRNGALVDARAR	33
235	Q01484[496-528]		ANK2_HUMAN		no N		EEQTPLHIASRLGKTEIVQLLLQHMAHPDAATT	33
236	Q01484[529-561]		ANK2_HUMAN		no N		NGYTPLHISAREGQVDVASVLLEAGAAHSLATK	33
237	Q01484[562-594]		ANK2_HUMAN		no N		KGFTPLHVAAKYGSLDVAKLLLQRRAAADSAGK	33
238	Q01484[595-627]		ANK2_HUMAN		no N		NGLTPLHVAAHYDNQKVALLLLEKGASPHATAK	33
239	Q01484[628-660]		ANK2_HUMAN	Yes, peptide in vitro	L-8N		NGYTPLHIAAKKNQMQIASTLLNYGAETNIVTK	33
240	Q01484[661-693]		ANK2_HUMAN		Other N		QGVTPLHLASQEGHTDMVTLLLDKGANIHMSTK	33
241	Q01484[694-726]		ANK2_HUMAN		no N		SGLTSLHLAAQEDKVNVADILTKHGADQDAHTK	33
242	Q01484[727-759]		ANK2_HUMAN		L-8N	L(X)4(AC)(DEN)(ILV)N	LGYTPLIVACHYGNVKMVNFLLKQGANVNAKTK	33
243	Q01484[760-792]		ANK2_HUMAN		L-8N		NGYTPLHQAAQQGHTHIINVLLQHGAKPNATTA	33
244	Q01484[793-825]		ANK2_HUMAN		no N		NGNTALAIAKRLGYISVVDTLKVVTEEVTTTTT	33
245	Q12955	Ankyrin-3 (ANK-3) (Ankyrin-G)	ANK3_HUMAN
246	Q12955[73-105]		ANK3_HUMAN		Other N		NGLNALHLASKEGHVEVVSELLQREANVDAATK	33
247	Q12955[106-138]		ANK3_HUMAN		L-8N	L(X)4(AC)(DEN)(ILV)N	KGNTALHIASLAGQAEVVKVLVTNGANVNAQSQ	33
248	Q12955[139-171]		ANK3_HUMAN		no N		NGFTPLYMAAQENHLEVVKFLLDNGASQSLATE	33
249	Q12955[172-200]		ANK3_HUMAN		no N		DGFTPLAVALQQGHDQVVSLLLENDTKGK	29
250	Q12955[201-233]		ANK3_HUMAN		Other N		VRLPALHIAARKDDTKAAALLLQNDNNADVESK	33
251	Q12955[234-266]		ANK3_HUMAN		no N		SGFTPLHIAAHYGNINVATLLLNRAAAVDFTAR	33
252	Q12955[267-299]		ANK3_HUMAN		no N		NDITPLHVASKRGNANMVKLLLDRGAKIDAKTR	33
253	Q12955[300-332]		ANK3_HUMAN		no N		DGLTPLHCGARSGHEQVVEMLLDRAAPILSKTK	33
254	Q12955[333-365]		ANK3_HUMAN		Other N		NGLSPLHMATQGDHLNCVQLLLQHNVPVDDVTN	33
255	Q12955[366-398]		ANK3_HUMAN		L-8N		DYLTALHVAAHCGHYKVAKVLLDKKANPNAKAL	33
256	Q12955[399-431]		ANK3_HUMAN		no N		NGFTPLHIACKKNRIKVMELLLKHGASIQAVTE	33
257	Q12955[432-464]		ANK3_HUMAN		L-8N		SGLTPIHVAAFMGHVNIVSQLMHHGASPNTTNV	33
258	Q12955[465-497]		ANK3_HUMAN		no N		RGETALHMAARSGQAEVVRYLVQDGAQVEAKAK	33
259	Q12955[498-530]		ANK3_HUMAN		L-8N		DDQTPLHISARLGKADIVQQLLQQGASPNAATT	33
260	Q12955[531-563]		ANK3_HUMAN		no N		SGYTPLHLSAREGHEDVAAFLLDHGASLSITTK	33
261	Q12955[564-596]		ANK3_HUMAN		no N		KGFTPLHVAAKYGKLEVANLLLQKSASPDAAGK	33
262	Q12955[597-629]		ANK3_HUMAN		no N		SGLTPLHVAAHYDNQKVALLLLDQGASPHAAAK	33
263	Q12955[630-662]		ANK3_HUMAN		L-8N		NGYTPLHIAAKKNQMDIATTLLEYGADANAVTR	33
264	Q12955[663-695]		ANK3_HUMAN		L-8N	L(X)4(AC)(DEN)(ILV)N	QGIASVHLAAQEGHVDMVSLLLGRNANVNLSNK	33
265	Q12955[696-728]		ANK3_HUMAN		no N		SGLTPLHLAAQEDRVNVAEVLVNQGAHVDAQTK	33
266	Q12955[729-761]		ANK3_HUMAN		L-8N		MGYTPLHVGCHYGNIKIVNFLLQHSAKVNAKTK	33
267	Q12955[762-794]		ANK3_HUMAN		L-8N		NGYTPLHQAAQQGHTHIINVLLQNNASPNELTV	33
268	Q12955[795-827]		ANK3_HUMAN		no N		NGNTALGIARRLGYISVVDTLKIVTEETMTTTT	33
269	Q6UX02	Ankyrin repeat domain-containing protein 36	ANK36_HUMAN
270	Q6UX02[19-51]		ANK36_HUMAN		L-8N		YHLKRIHRAVLHGNLEKLKYLLLTYYDANKRDR	33
271	Q6UX02[52-84]		ANK36_HUMAN		L-8N	L(X)4(AC)(DEN)(ILV)N	KERTALHLACATGQPEMVHLLVSRRCELNLCDR	33
272	Q6UX02[85-117]		ANK36_HUMAN		L-8N		EDRTPLIKAVQLRQEACATLLLQNGANPNITDF	33
273	Q6UX02[118-150]		ANK36_HUMAN		Other N		FGRTALHYAVYNEDTSMIEKLLSHGTNIEECSK	33
274	Q7Z5J8	Ankyrin and armadillo repeat-containing protein	ANKAR_HUMAN
275	Q7Z5J8[532-564]		ANKAR_HUMAN		L-8N		AGYTIFHHAALHNRVSIICQLCNANFKVNQRRF	33
276	Q7Z5J8[569-601]		ANKAR_HUMAN		no N		QGPTPLHLAAQACSLETTVCLLCSKADYTLSEK	33
277	Q7Z5J8[602-634]		ANKAR_HUMAN		no N		RGWMPIHFAAFYDNVCIIIALCRKDPSLLEAEA	33
278	Q7Z5J8[638-670]		ANKAR_HUMAN		Other N		NQCTPLLLAATSGALDTIQYLFSIGANWRKTDI	33
279	Q7Z5J8[671-704]		ANKAR_HUMAN		Other N		KGNNIIHLSVLTFHTEVLKYIIKLNIPELPVWKT	34
280	Q8N957	Ankyrin repeat and fibronectin type-III domain-containing protein 1	ANKF1_HUMAN
281	Q8N957[136-168]		ANKF1_HUMAN		Other N		QGNEAMFEAVEQQDMDAVQILLYQYTPEELDLN	33
282	Q8N957[173-205]		ANKF1_HUMAN		no N		EGLTPLDIAIMTNNVPIARILLRTGARESPHFV	33
283	Q8IWZ3	Ankyrin repeat and KH domain-containing protein 1 (Multiple ankyrin repeats single KH domain) (hMASK) (HIV-1 Vpr-binding ankyrin repeat protein)	ANKH1_HUMAN	DMOG-inducible interaction with FIH
284	Q8IWZ3[204-236]		ANKH1_HUMAN		L-8N		VDTRSLAEACSDGDVNAVRKLLDEGRSVNEHTE	33
285	Q8IWZ3[237-269]		ANKH1_HUMAN		Other N		EGESLLCLACSAGYYELAQVLLAMHANVEDRGN	33
286	Q8IWZ3[271-303]		ANKH1_HUMAN		L-8N	L(X)4(AC)(DEN)(ILV)N	GDITPLMAASSGGYLDIVKLLLLHDADVNSQSA	33
287	Q8IWZ3[304-336]		ANKH1_HUMAN		Other N		TGNTALTYACAGGFVDIVKVLLNEGANIEDHNE	33
288	Q8IWZ3[337-369]		ANKH1_HUMAN		L-8N		NGHTPLMEAASAGHVEVARVLLDHGAGINTHSN	33
289	Q8IWZ3[371-403]		ANKH1_HUMAN		no N		FKESALTLACYKGHLDMVRFLLEAGADQEHKTD	33
290	Q8IWZ3[404-436]		ANKH1_HUMAN		L-8N		EMHTALMEACMDGHVEVARLLLDSGAQVNMPAD	33
291	Q8IWZ3[437-469]		ANKH1_HUMAN		Other N		SFESPLTLAACGGHVELAALLIERGANLEEVND	33
292	Q8IWZ3[470-502]		ANKH1_HUMAN		L-8N	L(X)4(AC)(DEN)(ILV)N	EGYTPLMEAAREGHEEMVALLLAQGANINAQTE	33
293	Q8IWZ3[504-533]		ANKH1_HUMAN		no N		TQETALTLACCGGFSEVADFLIKAGADIEL	30
294	Q8IWZ3[534-566]		ANKH1_HUMAN		Other N		GCSTPLMEASQEGHLELVKYLLASGANVHATTA	33
295	Q8IWZ3[567-599]		ANKH1_HUMAN		no N		TGDTALTYACENGHTDVADVLLQAGADLEHESE	33
296	Q8IWZ3[600-632]		ANKH1_HUMAN		L-8N	L(X)4(AC)(DEN)(ILV)N	GGRTPLMKAARAGHLCTVQFLISKGANVNRATA	33
297	Q8IWZ3[634-666]		ANKH1_HUMAN		no N		NDHTVVSLACAGGHLAVVELLLAHGADPTHRLK	33
298	Q8IWZ3[667-699]		ANKH1_HUMAN		Other N		DGSTMLIEAAKGGHTNVVSYLLDYPNNVLSVPT	33
299	Q8IWZ3[1054-1086]		ANKH1_HUMAN		no N		NHDTALTLACAGGHEELVSVLIARDAKIEHRDK	33
300	Q8IWZ3[1087-1119]		ANKH1_HUMAN		no N		KGFTPLILAATAGHVGVVEILLDKGGDIEAQSE	33
301	Q8IWZ3[1121-1153]		ANKH1_HUMAN		Other N		TKDTPLSLACSGGRQEVVDLLLARGANKEHRNV	33
302	Q8IWZ3[1154-1186]		ANKH1_HUMAN		L-8N	L(X)4(AC)(DEN)(ILV)N	SDYTPLSLAASGGYVNIIKILLNAGAEINSRTG	33
303	Q8IWZ3[1189-1221]		ANKH1_HUMAN		L-8N		LGISPLMLAAMNGHVPAVKLLLDMGSDINAQIE	33
304	Q8IWZ3[1223-1255]		ANKH1_HUMAN		Other N		NRNTALTLACFQGRAEVVSLLLDRKANVEHRAK	33
305	Q8IWZ3[1256-1288]		ANKH1_HUMAN		L-8N	L(X)4(AC)(DEN)(ILV)N	TGLTPLMEAASGGYAEVGRVLLDKGADVNAPPV	33
306	Q8IWZ3[1291-1323]		ANKH1_HUMAN		Other N		SRDTALTIAADKGHYKFCELLIHRGAHIDVRNK	33
307	Q8IWZ3[1324-1356]		ANKH1_HUMAN		Other N		KGNTPLWLASNGGHFDVVQLLVQAGADVDAADN	33
308	Q8IWZ3[1357-1389]		ANKH1_HUMAN		Other N		RKITPLMSAFRKGHVKVVQYLVKEVNQFPSDIE	33
309	Q8NFD2	Ankyrin repeat and protein kinase domain-containing protein 1 (2.7.11.1) (Protein kinase PKK2) (X-kinase) (Sugen kinase 288) (SgK288)	ANKK1_HUMAN
310	Q8NFD2[361-393]		ANKK1_HUMAN		no N		NKVTPLHFLVAQGSVEQVRLLLAHEVDVDCQTA	33
311	Q8NFD2[394-426]		ANKK1_HUMAN		L-8N		SGYTPLLIAAQDQQPDLCALLLAHGADANRVDE	33
312	Q8NFD2[427-459]		ANKK1_HUMAN		no N		DGWAPLHFAAQNGDDGTARLLLDHGACVDAQER	33
313	Q8NFD2[460-492]		ANKK1_HUMAN		L-8N		EGWTPLHLAAQNNFENVARLLVSRQADPNLHEA	33
314	Q8NFD2[493-525]		ANKK1_HUMAN		no N		EGKTPLHVAAYFGHVSLVKLLTSQGAELDAQQR	33
315	Q8NFD2[526-558]		ANKK1_HUMAN		no N		NLRTPLHLAVERGKVRAIQHLLKSGAVPDALDQ	33
316	Q8NFD2[559-591]		ANKK1_HUMAN		no N		SGYGPLHTAAARGKYLICKMLLRYGASLELPTH	33
317	Q8NFD2[592-624]		ANKK1_HUMAN		Other N		QGWTPLHLAAYKGHLEIIHLLAESHANMGALGA	33
318	Q8NFD2[625-657]		ANKK1_HUMAN		L-8N		VNWTPLHLAARHGEEAVVSALLQCGADPNAAEQ	33
319	Q8NFD2[658-690]		ANKK1_HUMAN		Other N		SGWTPLHLAVQRSTFLSVINLLEHHANVHARNK	33
320	Q8NFD2[691-723]		ANKK1_HUMAN		no N		VGWTPAHLAALKGNTAILKVLVEAGAQLDVQDG	33
321	Q8NFD2[724-756]		ANKK1_HUMAN		no N		VSCTPLQLALRSRKQGIMSFLEGKEPSVATLGG	33
322	Q8NAG6	Ankyrin repeat and LEM domain-containing protein 1 (Ankyrin repeat domain-containing protein 41)	ANKL1_HUMAN
323	Q8NAG6[25-60]		ANKL1_HUMAN		L-8N		DGAAAVHLAAGARHPRGLRCLGALLRQGGDPNVRSV	36
324	Q8NAG6[61-93]		ANKL1_HUMAN		no N		EALTPLHVAAAWGCRRGLELLLSQGADPALRDQ	33
325	Q8NAG6[94-126]		ANKL1_HUMAN		no N		DGLRPLDLALQQGHLECARVLQDLDTRTRTRTR	33
326	Q86XL3	Ankyrin repeat and LEM domain-containing protein 2	ANKL2_HUMAN
327	Q86XL3[411-443]		ANKL2_HUMAN		Other N		GYDTPLHFACKFGNADVVNVLSSHHLIVKNSRN	33
328	Q15327	Ankyrin repeat domain-containing protein 1 (Cardiac ankyrin repeat protein) (Cytokine-inducible nuclear protein) (C-193)	ANKR1_HUMAN
329	Q15327[120-151]		ANKR1_HUMAN		Other N		DVPTFLKAALENKLPVVEKFLSDKNNPDVCDE	32
330	Q15327[152-184]		ANKR1_HUMAN		no N		YKRTALHRACLEGHLAIVEKLMEAGAQIEFRDM	33
331	Q15327[185-217]		ANKR1_HUMAN		no N		LESTAIHWASRGGNLDVLKLLLNKGAKISARDK	33
332	Q15327[218-250]		ANKR1_HUMAN		L-8N	L(X)4(AC)(DEN)(ILV)N	LLSTALHVAVRTGHYECAEHLIACEADLNAKDR	33
333	Q15327[251-283]		ANKR1_HUMAN		L-8N	L(X)4(AC)(DEN)(ILV)N	EGDTPLHDAVRLNRYKMIRLLIMYGADLNIKNC	33
334	Q15327[284-318]		ANKR1_HUMAN		Other N		AGKTPMDLVLHWQNGTKAIFDSLRENSYKTSRIAT	35
335	Q9GZV1	Ankyrin repeat domain-containing protein 2 (Skeletal muscle ankyrin repeat protein) (hArpp)	ANKR2_HUMAN
336	Q9GZV1[148-179]		ANKR2_HUMAN		no N		DEETFLKAAVEGKMKVIEKFLADGGSADTCDQ	32
337	Q9GZV1[180-212]		ANKR2_HUMAN		no N		FRRTALHRASLEGHMEILEKLLDNGATVDFQDR	33
338	Q9GZV1[213-245]		ANKR2_HUMAN		L-8N		LDCTAMHWACRGGHLEVVKLLQSHGADTNVRDK	33
339	Q9GZV1[246-278]		ANKR2_HUMAN		Other N		LLSTPLHVAVRTGQVEIVEHFLSLGLEINARDR	33
340	Q9GZV1[279-311]		ANKR2_HUMAN		Other N		EGDTALHDAVRLNRYKIIKLLLLHGADMMTKNL	33
341	Q9NU02	Ankyrin repeat domain-containing protein 5	ANKR5_HUMAN
342	Q9NU02[47-79]		ANKR5_HUMAN		no N		NGLSALHLASVSNDIDMVSFLLDLGAHPDVQDR	33
343	Q9NU02[80-112]		ANKR5_HUMAN		Other N		MGCTPTMRAAELGHELSMEILAKAKADMTIVDN	33
344	Q9NU02[118-147]		ANKR5_HUMAN		Other N		LFYCILPTKRHYRCALIALEHGADVNNSTY	30
345	Q9NU02[148-180]		ANKR5_HUMAN		L-8N		EGKPIFLRACEDAHDVKDVCLTFLEKGANPNAI	33
346	Q9NU02[184-216]		ANKR5_HUMAN		Other N		TGRTALMEASREGVVEIVRGILERGGEVNAFDN	33
347	Q9NU02[217-249]		ANKR5_HUMAN		Other N		DRHHAAHFAAKGGFFDILKLLFAYNGDVGLISI	33
348	Q9NU02[250-282]		ANKR5_HUMAN		Other N		NGNTPLHYAAMGGFADCCKYIAQRGCDLKWKNL	33
349	Q9NU02[524-556]		ANKR5_HUMAN		L-8N	L(X)4(AC)(DEN)(ILV)N	YYKTPLMTACASGNIDVVKFLLEKGANVNATDN	33
350	Q9NU02[557-589]		ANKR5_HUMAN		no N		FLWTPLHFACHAGQQDIVELLVESGALIDAASI	33
351	Q9NU02[590-622]		ANKR5_HUMAN		Other N		NNSTPLNRAIESCRLDTVKYLLDIGAKFQLENR	33
352	Q9NU02[623-655]		ANKR5_HUMAN		Other N		KGHSAMDVAKAYADYRIIDLIKEKLDNLPKPAE	33
353	Q9Y2G4	Ankyrin repeat domain-containing protein 6 (Diversin)	ANKR6_HUMAN
354	Q9Y2G4[9-40]		ANKR6_HUMAN		no N		ALSERLLVAAYKGQTENVVQLINKGARVAVTK	32
355	Q9Y2G4[41-73]		ANKR6_HUMAN		no N		HGRTPLHLAANKGHLPVVQILLKAGCDLDVQDD	33
356	Q9Y2G4[74-106]		ANKR6_HUMAN		no N		GDQTALHRATVVGNTEIIAALIHEGCALDRQDK	33
357	Q9Y2G4[107-139]		ANKR6_HUMAN		Other N		DGNTALHEASWHGFSQSAKLLVKAGANVLAKNK	33
358	Q9Y2G4[140-172]		ANKR6_HUMAN		Other N		AGNTALHLACQNSHSQSTRVLLLAGSRADLKNN	33
359	Q9Y2G4[173-205]		ANKR6_HUMAN		Other N		AGDTCLHVAARYNHLSIIRLLLTAFCSVHEKNQ	33
360	Q9Y2G4[206-238]		ANKR6_HUMAN		Other N		AGDTALHVAAALNHKKVAKILLEAGADTTIVNN	33
361	Q9Y2G4[239-271]		ANKR6_HUMAN		no N		AGQTPLETARYHNNPEVALLLTKAPQVLRFSRG	33
362	Q92527	Ankyrin repeat domain-containing protein 7 (Testis-specific protein TSA806)	ANKR7_HUMAN
363	Q92527[5-37]		ANKR7_HUMAN		L-8N		KYRTPLHLACANGHTDVVLFLIEQQCKINVRDS	33
364	Q92527[38-70]		ANKR7_HUMAN		no N		ENKSPLIKAVQCQNEDCATILLNFGADPDLRDI	33
365	Q92527[71-103]		ANKR7_HUMAN		Other N		RYNTVLHYAVCGQSLSLVEKLLEYEADLEAKNK	33
366	Q92527[104-136]		ANKR7_HUMAN		L-8N	L(X)4(AC)(DEN)(ILV)N	DGYTPLLVAVINNNPKMVKFLLEKGADVNASDN	33
367	Q92527[137-169]		ANKR7_HUMAN		no N		YQRTALILAVSGEPPCLVKLLLQQGVELCYEGI	33
368	Q96BM1	Ankyrin repeat domain-containing protein 9	ANKR9_HUMAN
369	Q96BM1[71-103]		ANKR9_HUMAN		no N		SPSEALLYALVHDHQAYAHYLLATFPRRALAPP	33
370	Q96BM1[112-144]		ANKR9_HUMAN		no N		APGPHVALAVRYNRVGILRRILRTLRDFPAEER	33
371	Q96BM1[158-190]		ANKR9_HUMAN		no N		GGGTSLHVACELARPECLFLLLGHGASPGLRDG	33
372	Q6ZW76	Ankyrin repeat and SAM domain-containing protein 3	ANKS3_HUMAN
373	Q6ZW76[34-67]		ANKS3_HUMAN		Other N		DVPLDLHTAASIGQYEVVKECVQRRELDLNKKNG	34
374	Q6ZW76[68-100]		ANKS3_HUMAN		L-8N		GGWTPLMYASYIGHDTIVHLLLEAGVSVNVPTP	33
375	Q6ZW76[101-133]		ANKS3_HUMAN		no N		EGQTPLMLASSCGNESIAYFLLQQGAELEMKDI	33
376	Q6ZW76[134-166]		ANKS3_HUMAN		L-8N		QGWTALFHCTSAGHQHMVRFLLDSGANANVREP	33
377	Q6ZW76[168-200]		ANKS3_HUMAN		no N		CGFTPLMEAAAAGHEIIVQYFLNHGVKVDARDH	33
378	Q6ZW76[201-233]		ANKS3_HUMAN		no N		SGATARMLAKQYGHMKIVALMDTYSPSLPKSLY	33
379	Q68DC2	Ankyrin repeat and SAM domain-containing protein 6 (Sterile alpha motif domain-containing protein 6) (SamCystin) (Ankyrin repeat domain-containing protein 14)	ANKS6_HUMAN
380	Q68DC2[8-40]		ANKS6_HUMAN		no N		PAFQLLLRACDQGDTETARRLLEPGAAEPAERG	33
381	Q68DC2[77-109]		ANKS6_HUMAN		L-8N		AGNTALQFAAAGGHEPLVRFLLRRGASVNSRNH	33
382	Q68DC2[110-142]		ANKS6_HUMAN		L-8N	L(X)4(AC)(DEN)(ILV)N	YGWSALMQAARFGHVSVAHLLLDHGADVNAQNR	33
383	Q68DC2[143-175]		ANKS6_HUMAN		no N		LGASVLTVASRGGHLGVVKLLLEAGAFVDHHHP	33
384	Q68DC2[190-222]		ANKS6_HUMAN		L-8N		LDITALMAAIQHGHEAVVRLLMEWGADPNHAAR	33
385	Q68DC2[224-256]		ANKS6_HUMAN		Other N		VGWSPLMLAALTGRLGVAQQLVEKGANPDHLSV	33
386	Q68DC2[257-290]		ANKS6_HUMAN		no N		LEKTAFEVALDCKHRDLVDYLDPLTTVRPKTDEE	34
387	Q68DC2[291-324]		ANKS6_HUMAN		Other N		KRRPDIFHALKMGNFQLVKEIADEDPSHVNLVNG	34
388	Q68DC2[325-357]		ANKS6_HUMAN		no N		DGATPLMLAAVTGQLALVQLLVERHADVDKQDS	33
389	Q68DC2[359-391]		ANKS6_HUMAN		no N		HGWTALMQATYHGNKEIVKYLLNQGADVTLRAK	33
390	Q68DC2[392-426]		ANKS6_HUMAN		L-8N		NGYTAFDLVMLLNDPDTELVRLLASVCMQVNKDKG	35
391	Q9P2S6	Ankyrin repeat and MYND domain-containing protein 1 (Testis-specific ankyrin-like protein 1) (Zinc finger MYND domain-containing protein 13)	ANKY1_HUMAN
392	Q9P2S6[292-324]		ANKY1_HUMAN		L-8N	L(X)4(AC)(DEN)(ILV)N	KGYTVLAAAATHCHNDIVNLLLDCGADVNKCSD	33
393	Q9P2S6[513-544]		ANKY1_HUMAN		L-8N		MRRMALSMIERRKRWRTIKLLLRRGADPNLCC	32
394	Q9P2S6[545-577]		ANKY1_HUMAN		no N		VPMQVLFLAVKAGDVDGVRLLLEHGARTDICFP	33
395	Q9P2S6[581-616]		ANKY1_HUMAN		no N		STLTPLHIAAALPGEEGVQIVELLLHAITDVDAKAS	36
396	Q9P2S6[657-693]		ANKY1_HUMAN		L-8N		GGRTALHMACEREDDNKCARDIVRLLLSHGANPNLLW	37
397	Q9P2S6[694-726]		ANKY1_HUMAN		L-8N		SGHSPLSLSIASGNELVVKELLTQGADPNLPLT	33
398	Q9P2S6[737-769]		ANKY1_HUMAN		no N		CDLTYEHQRNMDSKLALIDRLISHGADILKPVM	33
399	Q8IV38	Ankyrin repeat and MYND domain-containing protein 2	ANKY2_HUMAN
400	Q8IV38[45-77]		ANKY2_HUMAN		L-8N	L(X)4(AC)(DEN)(ILV)N	NGMTPLMHAAYKGKLDMCKLLLRHGADVNCHQH	33
401	Q8IV38[79-111]		ANKY2_HUMAN		Other N		HGYTALMFAALSGNKDITWVMLEAGAETDVVNS	33
402	Q8IV38[159-191]		ANKY2_HUMAN		Other N		KLAGPLHKIITTTNLHPVKIVMLVNENPLLTEE	33
403	Q9H8Y5	Ankyrin repeat and zinc finger domain-containing protein 1 (Zinc finger protein 744)	ANKZ1_HUMAN
404	Q9H8Y5[493-529]		ANKZ1_HUMAN		no N		ELWNALLAACRAGDVGVLKLQLAPSPADPRVLSLLSA	37
405	Q9H8Y5[534-566]		ANKZ1_HUMAN		no N		GGFTLLHAAAAAGRGSVVRLLLEAGADPTVQDS	33
406	Q9NXR5	Ankyrin repeat domain-containing protein 10	ANR10_HUMAN
407	Q9NXR5[21-53]		ANR10_HUMAN		no N		SLRFPLHRACRDGDLATLCSLLQQTPHAHLASE	33
408	Q9NXR5[57-89]		ANR10_HUMAN		L-8N		YGWTPVHWAAHFGKLECLVQLVRAGATLNVSTT	33
409	Q9NXR5[91-123]		ANR10_HUMAN		L-8N	L(X)4(AC)(DEN)(ILV)N	YAQTPAHIAAFGGHPQCLVWLIQAGANINKPDC	33
410	Q9NXR5[124-156]		ANR10_HUMAN		Other N		EGETPIHKAARSGSLECISALVANGAHVDLRNA	33
411	Q6UB99	Ankyrin repeat domain-containing protein 11 (Ankyrin repeat-containing cofactor 1)	ANR11_HUMAN
412	Q6UB99[168-200]		ANR11_HUMAN		L-8N	L(X)4(AC)(DEN)(ILV)N	RGETRLHRAAIRGDARRIKELISEGADVNVKDF	33
413	Q6UB99[201-233]		ANR11_HUMAN		L-8N	L(X)4(AC)(DEN)(ILV)N	AGWTALHEACNRGYYDVAKQLLAAGAEVNTKGL	33
414	Q6UB99[234-266]		ANR11_HUMAN		Other N		DDDTPLHDAANNGHYKVVKLLLRYGGNPQQSNR	33
415	Q6UB99[267-296]		ANR11_HUMAN		no N		KGETPLKVANSPTMVNLLLGKGTYTSSEES	30
416	Q6UB98	Ankyrin repeat domain-containing protein 12 (Ankyrin repeat-containing cofactor 2) (GAC-1 protein)	ANR12_HUMAN
417	Q6UB98[184-216]		ANR12_HUMAN		L-8N	L(X)4(AC)(DEN)(ILV)N	RGETPLHMAAIRGDVKQVKELISLGANVNVKDF	33
418	Q6UB98[217-249]		ANR12_HUMAN		L-8N	L(X)4(AC)(DEN)(ILV)N	AGWTPLHEACNVGYYDVAKILIAAGADVNTQGL	33
419	Q6UB98[250-283]		ANR12_HUMAN		Other N		DDDTPLHDSASSGHRDIVKLLLRHGGNPFQANKH	34
420	Q6P6B7	Ankyrin repeat domain-containing protein 16	ANR16_HUMAN
421	Q6P6B7[36-69]		ANR16_HUMAN		Other N		AGDTLLHCAARHGHRDVLAYLAEAWGMDIEATNR	34
422	Q6P6B7[70-102]		ANR16_HUMAN		no N		DYKRPLHEAASMGHRDCVRYLLGRGAAVDCLKK	33
423	Q6P6B7[103-135]		ANR16_HUMAN		Other N		ADWTPLMMACTRKNLGVIQELVEHGANPLLKNK	33
424	Q6P6B7[136-168]		ANR16_HUMAN		no N		DGWNSFHIASREGDPLILQYLLTVCPGAWKTES	33
425	Q6P6B7[170-203]		ANR16_HUMAN		Other N		IRRTPLHTAAMHGHLEAVKVLLKRCQYEPDYRDN	34
426	Q6P6B7[204-237]		ANR16_HUMAN		no N		CGVTALMDAIQCGHIDVARLLLDEHGACLSAEDS	34
427	Q6P6B7[238-271]		ANR16_HUMAN		no N		LGAQALHRAAVTGQDEAIRFLVSELGVDVDVRAT	34
428	Q6P6B7[273-305]		ANR16_HUMAN		L-8N	L(X)4(AC)(DEN)(ILV)N	THLTALHYAAKEGHTSTIQTLLSLGADINSKDE	33
429	Q6P6B7[306-338]		ANR16_HUMAN		no N		KNRSALHLACAGQHLACAKFLLQSGLKDSEDIT	33
430	O75179	Ankyrin repeat domain-containing protein 17 (Gene trap ankyrin repeat protein) (Serologically defined breast cancer antigen NY-BR-16)	ANR17_HUMAN
431	O75179[233-265]		ANR17_HUMAN		L-8N		SDNRSLAEACSEGDVNAVRKLLIEGRSVNEHTE	33
432	O75179[266-298]		ANR17_HUMAN		Other N		EGESLLCLACSAGYYELAQVLLAMHANVEDRGI	33
433	O75179[300-332]		ANR17_HUMAN		L-8N	L(X)4(AC)(DEN)(ILV)N	GDITPLMAAANGGHVKIVKLLLAHKADVNAQSS	33
434	O75179[333-365]		ANR17_HUMAN		Other N		TGNTALTYACAGGYVDVVKVLLESGASIEDHNE	33
435	O75179[366-398]		ANR17_HUMAN		L-8N		NGHTPLMEAGSAGHVEVARLLLENGAGINTHSN	33
436	O75179[400-432]		ANR17_HUMAN		no N		FKESALTLACYKGHLEMVRFLLEAGADQEHKTD	33
437	O75179[433-465]		ANR17_HUMAN		L-8N		EMHTALMEACMDGHVEVARLLLDSGAQVNMPAD	33
438	O75179[466-498]		ANR17_HUMAN		Other N		SFESPLTLAACGGHVELAALLIERGASLEEVND	33
439	O75179[499-531]		ANR17_HUMAN		L-8N	L(X)4(AC)(DEN)(ILV)N	EGYTPLMEAAREGHEEMVALLLGQGANINAQTE	33
440	O75179[533-562]		ANR17_HUMAN		no N		TQETALTLACCGGFLEVADFLIKAGADIEL	30
441	O75179[563-595]		ANR17_HUMAN		Other N		GCSTPLMEAAQEGHLELVKYLLAAGANVHATTA	33
442	O75179[596-628]		ANR17_HUMAN		no N		TGDTALTYACENGHTDVADVLLQAGADLEHESE	33
443	O75179[629-661]		ANR17_HUMAN		L-8N	L(X)4(AC)(DEN)(ILV)N	GGRTPLMKAARAGHVCTVQFLISKGANVNRTTA	33
444	O75179[663-695]		ANR17_HUMAN		no N		NDHTVLSLACAGGHLAVVELLLAHGADPTHRLK	33
445	O75179[696-728]		ANR17_HUMAN		Other N		DGSTMLIEAAKGGHTSVVCYLLDYPNNLLSAPP	33
446	O75179[1082-1114]		ANR17_HUMAN		no N		NHDTALTLACAGGHEELVQTLLERGASIEHRDK	33
447	O75179[1115-1147]		ANR17_HUMAN		no N		KGFTPLILAATAGHVGVVEILLDNGADIEAQSE	33
448	O75179[1149-1181]		ANR17_HUMAN		Other N		TKDTPLSLACSGGRQEVVELLLARGANKEHRNV	33
449	O75179[1182-1214]		ANR17_HUMAN		L-8N	L(X)4(AC)(DEN)(ILV)N	SDYTPLSLAASGGYVNIIKILLNAGAEINSRTG	33
450	O75179[1217-1249]		ANR17_HUMAN		L-8N		LGISPLMLAAMNGHTAAVKLLLDMGSDINAQIE	33
451	O75179[1251-1283]		ANR17_HUMAN		Other N		NRNTALTLACFQGRTEVVSLLLDRKANVEHRAK	33
452	O75179[1284-1316]		ANR17_HUMAN		L-8N	L(X)4(AC)(DEN)(ILV)N	TGLTPLMEAASGGYAEVGRVLLDKGADVNAPPV	33
453	O75179[1319-1351]		ANR17_HUMAN		Other N		SRDTALTIAADKGHYKFCELLIGRGAHIDVRNK	33
454	O75179[1352-1384]		ANR17_HUMAN		Other N		KGNTPLWLAANGGHLDVVQLLVQAGADVDAADN	33
455	O75179[1385-1417]		ANR17_HUMAN		Other N		RKITPLMAAFRKGHVKVVRYLVKEVNQFPSDSE	33
456	Q9H560	Ankyrin repeat domain-containing protein 19	ANR19_HUMAN
457	Q9H560[33-66]		ANR19_HUMAN		no N		WELRKIHRAAIKGDAAEVEHCLTRRFRDLDARDR	34
458	Q9H560[67-99]		ANR19_HUMAN		L-8N		KDRTVLHLTCAHGRVEVVTLLLSRRCQINIYDR	33
459	Q9H560[100-132]		ANR19_HUMAN		L-8N		LNRTPLMKAVHCQEEACAIILLEHGANPNIKDI	33
460	Q9H560[133-165]		ANR19_HUMAN		Other N		YSNTALHYAVYNKGTSLAEKLLSHHANIEALNE	33
461	Q9H560[166-198]		ANR19_HUMAN		Other N		EGNTPLLFAINSRRQQIVEFLLKNQANLHAIDN	33
462	Q9H560[199-231]		ANR19_HUMAN		Other N		FRRTALMLAVQHNSSSIVSLLLQQNINIFSQDL	33
463	Q5VYY1	Ankyrin repeat domain-containing protein 22	ANR22_HUMAN
464	Q5VYY1[39-71]		ANR22_HUMAN		L-8N	L(X)4(AC)(DEN)(ILV)N	NGDTPLICACRRGHVRIVSFLLRRNANVNLKNQ	33
465	Q5VYY1[72-100]		ANR22_HUMAN		no N		KERTCLHYAVKKKFTFIDYLLIILLMPVL	29
466	Q5VYY1[101-133]		ANR22_HUMAN		L-8N		LIGYFLMVSKTKQNEALVRMLLDAGVEVNATDC	33
467	Q5VYY1[134-166]		ANR22_HUMAN		Other N		YGCTALHYACEMKNQSLIPLLLEARADPTIKNK	33
468	Q86SG2	Ankyrin repeat domain-containing protein 23 (Diabetes-related ankyrin repeat protein) (Muscle ankyrin repeat protein 3)	ANR23_HUMAN
469	Q86SG2[113-142]		ANR23_HUMAN		Other N		EMFLKAAAENQEYLIDKYLTDGGDPNAHDK	30
470	Q86SG2[143-175]		ANR23_HUMAN		no N		LHRTALHWACLKGHSQLVNKLLVAGATVDARDL	33
471	Q86SG2[176-208]		ANR23_HUMAN		L-8N		LDRTPVFWACRGGHLVILKQLLNQGARVNARDK	33
472	Q86SG2[209-241]		ANR23_HUMAN		L-8N		IGSTPLHVAVRTRHPDCLEHLIECGAHLNAQDK	33
473	Q86SG2[242-274]		ANR23_HUMAN		Other N		EGDTALHEAVRHGSYKAMKLLLLYGAELGVRNA	33
474	Q8TF21	Ankyrin repeat domain-containing protein 24	ANR24_HUMAN
475	Q8TF21[81-113]		ANR24_HUMAN		Other N		EGKSAFHLAAMRGAASCLEVMIAHGSNVMSADG	33
476	Q8TF21[114-146]		ANR24_HUMAN		no N		AGYNALHLAAKYGHPQCLKQLLQASCVVDVVDS	33
477	Q8TF21[147-179]		ANR24_HUMAN		L-8N		SGWTALHHAAAGGCLSCSEVLCSFKAHLNPQDR	33
478	Q8TF21[180-212]		ANR24_HUMAN		L-8N		SGATPLIIAAQMCHTDLCRLLLQQGAAANDQDL	33
479	Q8TF21[213-245]		ANR24_HUMAN		no N		QGRTALMLACEGASPETVEVLLQGGAQPGITDA	33
480	Q9UPS8	Ankyrin repeat domain-containing protein 26	ANR26_HUMAN
481	Q9UPS8[45-78]		ANR26_HUMAN		L-8N		RDLGKIHKAASAGNVAKVQQILLLRKNGLNDRDK	34
482	Q9UPS8[79-111]		ANR26_HUMAN		L-8N		MNRTALHLACANGHPEVVTLLVDRKCQLNVCDN	33
483	Q9UPS8[112-144]		ANR26_HUMAN		L-8N		ENRTALMKAVQCQEEKCATILLEHGADPNLADV	33
484	Q9UPS8[145-177]		ANR26_HUMAN		Other N		HGNTALHYAVYNEDISVATKLLLYDANIEAKNK	33
485	Q9UPS8[178-210]		ANR26_HUMAN		L-8N	L(X)4(AC)(DEN)(ILV)N	DDLTPLLLAVSGKKQQMVEFLIKKKANVNAVDK	33
486	Q96NW4	Ankyrin repeat domain-containing protein 27 (VPS9 domain-containing protein)	ANR27_HUMAN	DMOG-inducible interaction with FIH
487	Q96NW4[396-429]		ANR27_HUMAN		no N		SPTDCLFKHIASGNQKEVERLLSQEDHDKDTVQK	34
488	Q96NW4[462-494]		ANR27_HUMAN		L-8N		RGHTPLHVAAVCGQASLIDLLVSKGAMVNATDY	33
489	Q96NW4[495-527]		ANR27_HUMAN		Other N		HGATPLHLACQKGYQSVTLLLLHYKASAEVQDN	33
490	Q96NW4[528-563]		ANR27_HUMAN		Other N		NGNTPLHLACTYGHEDCVKALVYYDVESCRLDIGNE	36
491	Q96NW4[564-596]		ANR27_HUMAN		Other N		KGDTPLHIAARWGYQGVIETLLQNGASTEIQNR	33
492	Q96NW4[597-630]		ANR27_HUMAN		no N		LKETPLKCALNSKILSVMEAYHLSFERRQKSSEA	34
493	Q96NW4[668-701]		ANR27_HUMAN		no N		REVEKLLRAVADGDLEMVRYLLEWTEEDLEDAED	34
494	Q96NW4[743-775]		ANR27_HUMAN		Other N		DGSSPLHVAALHGRADLIPLLLKHGANAGARNA	33
495	Q96NW4[776-808]		ANR27_HUMAN		L-8N		DQAVPLHLACQQGHFQVVKCLLDSNAKPNKKDL	33
496	Q96NW4[809-841]		ANR27_HUMAN		L-8N		SGNTPLIYACSGGHHELVALLLQHGASINASNN	33
497	Q96NW4[842-874]		ANR27_HUMAN		Other N		KGNTALHEAVIEKHVFVVELLLLHGASVQVLNK	33
498	O15084	Ankyrin repeat domain-containing protein 28 (Phosphatase interactor targeting protein hnRNP K) (PITK)	ANR28_HUMAN
499	O15084[40-72]		ANR28_HUMAN		L-8N		VRYPSLVQAIFNGDPDEVRALIFKKEDVNFQDN	33
500	O15084[73-105]		ANR28_HUMAN		L-8N		EKRTPLHAAAYLGDAEIIELLILSGARVNAKDS	33
501	O15084[106-138]		ANR28_HUMAN		L-8N	L(X)4(AC)(DEN)(ILV)N	KWLTPLHRAVASCSEEAVQVLLKHSADVNARDK	33
502	O15084[139-171]		ANR28_HUMAN		L-8N		NWQTPLHIAAANKAVKCAEALVPLLSNVNVSDR	33
503	O15084[172-204]		ANR28_HUMAN		L-8N	L(X)4(AC)(DEN)(ILV)N	AGRTALHHAAFSGHGEMVKLLLSRGANINAFDK	33
504	O15084[205-237]		ANR28_HUMAN		no N		KDRRAIHWAAYMGHIEVVKLLVSHGAEVTCKDK	33
505	O15084[238-270]		ANR28_HUMAN		L-8N		KSYTPLHAAASSGMISVVKYLLDLGVDMNEPNA	33
506	O15084[271-303]		ANR28_HUMAN		L-8N		YGNTPLHVACYNGQDVVVNELIDCGAIVNQKNE	33
507	O15084[304-337]		ANR28_HUMAN		L-8N	L(X)4(AC)(DEN)(ILV)N	KGFTPLHFAAASTHGALCLELLVGNGADVNMKSK	34
508	O15084[338-370]		ANR28_HUMAN		no N		DGKTPLHMTALHGRFSRSQTIIQSGAVIDCEDK	33
509	O15084[371-403]		ANR28_HUMAN		no N		NGNTPLHIAARYGHELLINTLITSGADTAKRGI	33
510	O15084[404-436]		ANR28_HUMAN		no N		HGMFPLHLAALSGFSDCCRKLLSSGFDIDTPDD	33
511	O15084[437-469]		ANR28_HUMAN		L-8N		FGRTCLHAAAAGGNLECLNLLLNTGADFNKKDK	33
512	O15084[470-502]		ANR28_HUMAN		L-8N		FGRSPLHYAAANCNYQCLFALVGSGASVNDLDE	33
513	O15084[503-536]		ANR28_HUMAN		Other N		RGCTPLHYAATSDTDGKCLEYLLRNDANPGIRDK	34
514	O15084[537-570]		ANR28_HUMAN		no N		QGYNAVHYSAAYGHRLCLQLIASETPLDVLMETS	34
515	O15084[582-614]		ANR28_HUMAN		Other N		ATISPLHLAAYHGHHQALEVLVQSLLDLDVRNS	33
516	O15084[615-647]		ANR28_HUMAN		no N		SGRTPLDLAAFKGHVECVDVLINQGASILVKDY	33
517	O15084[649-681]		ANR28_HUMAN		L-8N		LKRTPIHAAATNGHSECLRLLIGNAEPQNAVDI	33
518	O15084[685-717]		ANR28_HUMAN		Other N		NGQTPLMLSVLNGHTDCVYSLLNKGANVDAKDK	33
519	O15084[718-750]		ANR28_HUMAN		no N		WGRTALHRGAVTGHEECVDALLQHGAKCLLRDS	33
520	O15084[751-783]		ANR28_HUMAN		Other N		RGRTPIHLSAACGHIGVLGALLQSAASMDANPA	33
521	O15084[788-819]		ANR28_HUMAN		no N		HGYTALHWACYNGHETCVELLLEQEVFQKTEG	32
522	O15084[820-853]		ANR28_HUMAN		Other N		NAFSPLHCAVINDNEGAAEMLIDTLGASIVNATD	34
523	O15084[855-887]		ANR28_HUMAN		L-8N		KGRTPLHAAAFTDHVECLQLLLSHNAQVNSVDS	33
524	O15084[888-921]		ANR28_HUMAN		Other N		TGKTPLMMAAENGQTNTVEMLVSSASAELTLQDN	34
525	O15084[922-954]		ANR28_HUMAN		Other N		SKNTALHLACSKGHETSALLILEKITDRNLINA	33
526	O15084[958-990]		ANR28_HUMAN		no N		ALQTPLHVAARNGLTMVVQELLGKGASVLAVDE	33
527	Q8N6D5	Ankyrin repeat domain-containing protein 29	ANR29_HUMAN
528	Q8N6D5[8-44]		ANR29_HUMAN		no N		KETPLANAAFWAARRGNLALLKLLLNSGRVDVDCRDS	37
529	Q8N6D5[45-77]		ANR29_HUMAN		L-8N	L(X)4(AC)(DEN)(ILV)N	HGTTLLMVAAYAGHIDCVRELVLQGADINLQRE	33
530	Q8N6D5[78-110]		ANR29_HUMAN		no N		SGTTALFFAAQQGHNDVVRFLFGFGASTEFRTK	33
531	Q8N6D5[111-143]		ANR29_HUMAN		Other N		DGGTALLAASQYGHMQVVETLLKHGANIHDQLY	33
532	Q8N6D5[144-176]		ANR29_HUMAN		L-8N		DGATALFLAAQGGYLDVIRLLLASGAKVNQPRQ	33
533	Q8N6D5[177-209]		ANR29_HUMAN		Other N		DGTAPLWIASQMGHSEVVRVMLLRGADRDAARN	33
534	Q8N6D5[210-241]		ANR29_HUMAN		no N		DGTTALLKAANKGYNDVIKELLKFSPTLGILK	32
535	Q8N6D5[242-274]		ANR29_HUMAN		Other N		NGTSALHAAVLSGNIKTVALLLEAGADPSLRNK	33
536	Q8N7Z5	Ankyrin repeat domain-containing protein 31	ANR31_HUMAN
537	Q8N7Z5[488-520]		ANR31_HUMAN		Other N		FGENLVYKAALHDDADLVHHCIKKGGNVNQPSY	33
538	Q8N7Z5[521-553]		ANR31_HUMAN		L-8N	L(X)4(AC)(DEN)(ILV)N	AGWTALHEASVGGFYRTASELLKGGADVNIKGL	33
539	Q8N7Z5[554-586]		ANR31_HUMAN		Other N		YQITPLHDAVMNGHYKVAELLLLNGADPLFRND	33
540	Q8N7Z5[1154-1186]		ANR31_HUMAN		L-8N	L(X)4(AC)(DEN)(ILV)N	RGESQLHLAVRRGNLPLVKALIESGADVNLNDN	33
541	Q8N7Z5[1187-1219]		ANR31_HUMAN		L-8N		AGWTPLHEASNEGSIDIIVELLKAGAKVNCENI	33
542	Q8N7Z5[1220-1252]		ANR31_HUMAN		L-8N		DGILPLHDAVANNHLKAAEILLQNGANPNQKDQ	33
543	Q9BQI6	Ankyrin repeat domain-containing protein 32 (BRCT domain-containing protein 1)	ANR32_HUMAN
544	Q9BQI6[806-839]		ANR32_HUMAN		L-8N		KGETALHRACINNQVEKLILLLSLPGIDINVKDN	34
545	Q9BQI6[840-872]		ANR32_HUMAN		no N		AGWTPLHEACNYGNTVCVQEILQRCPEVDLLTQ	33
546	Q9BQI6[874-906]		ANR32_HUMAN		no N		DGVTPLHDALSNGHVEIGKLLLQHGGPVLLQQR	33
547	Q7Z3H0	Ankyrin repeat domain-containing protein 33	ANR33_HUMAN
548	Q7Z3H0[1-28]		ANR33_HUMAN		Other N		MVACYHGFQSVVALLSHCPFLDVNQQDK	28
549	Q7Z3H0[29-61]		ANR33_HUMAN		no N		GGDTALMLAAQAGHVPLVSLLLNYYVGLDLERR	33
550	Q7Z3H0[64-96]		ANR33_HUMAN		no N		RGLTALMKAAMRNRCECVATLLMAGADLTAVDP	33
551	Q7Z3H0[98-135]		ANR33_HUMAN		no N		RGKTALEWAVLTDSFDTVWRIRQLLRRPQVEQLSQHYK	38
552	Q8N283	Ankyrin repeat domain-containing protein 35	ANR35_HUMAN	DMOG-inducible interaction with FIH
553	Q8N283[53-85]		ANR35_HUMAN		L-8N	L(X)4(AC)(DEN)(ILV)N	NGQSPFHLAASKGLTECLTILLANGADINSKNE	33
554	Q8N283[86-118]		ANR35_HUMAN		Other N		DGSTALHLATISCQPQCVKVLLQHGANEDAVDA	33
555	Q8N283[119-151]		ANR35_HUMAN		Other N		ENRSPLHWAASSGCASSVLLLCDHEAFLDVLDN	33
556	Q8N283[152-184]		ANR35_HUMAN		L-8N		DGRTPLMIASLGGHAAICSQLLQRGARVNVTDK	33
557	Q8N283[185-217]		ANR35_HUMAN		no N		NDKSALILACEKGSAEVAELLLSHGADAGAVDS	33
558	Q8N283[218-250]		ANR35_HUMAN		no N		TGHDALHYALHTQDKALWRHLQQALSRRRRGGQ	33
559	Q7Z713	Ankyrin repeat domain-containing protein 37 (Low-density lipoprotein receptor-related protein 2-binding protein) (hLrp2bp)	ANR37_HUMAN
560	Q7Z713[1-28]		ANR37_HUMAN		L-8N		MLLLDCNPEVDGLKHLLETGASVNAPPD	28
561	Q7Z713[30-62]		ANR37_HUMAN		Other N		CKQSPVHLAAGSGLACFLLWQLQTGADLNQQDV	33
562	Q7Z713[63-95]		ANR37_HUMAN		Other N		LGEAPLHKAAKVGSLECLSLLVASDAQIDLCNK	33
563	Q53RE8	Ankyrin repeat domain-containing protein 39	ANR39_HUMAN
564	Q53RE8[30-62]		ANR39_HUMAN		no N		DFERGIWSAALNGDLGRVKHLIQKAEDPSQPDS	33
565	Q53RE8[63-95]		ANR39_HUMAN		no N		AGYTALHYASRNGHYAVCQFLLESGAKCDAQTH	33
566	Q53RE8[96-128]		ANR39_HUMAN		Other N		GGATALHRASYCGHTEIARLLLSHGSNPRVVDD	33
567	Q53RE8[129-161]		ANR39_HUMAN		no N		DGMTSLHKAAERGHGDICSLLLQHSPALKAIRD	33
568	Q6AI12	Ankyrin repeat domain-containing protein 40	ANR40_HUMAN
569	Q6AI12[9-41]		ANR40_HUMAN		L-8N		EQQERLREAAALGDIREVQKLVESGVDVNSQNE	33
570	Q6AI12[43-75]		ANR40_HUMAN		no N		NGWTCLHWACKRNHGQVVSYLLKSGADKEILTT	33
571	Q8N9B4	Ankyrin repeat domain-containing protein 42	ANR42_HUMAN
572	Q8N9B4[25-63]		ANR42_HUMAN		no N		VHFGSIHDAVRAGDVKQLSEIVCLHWLLWHGADITHVTT	39
573	Q8N9B4[64-96]		ANR42_HUMAN		Other N		RGWTASHIAAIRGQDACVQALIMNGANLTAQDD	33
574	Q8N9B4[97-129]		ANR42_HUMAN		no N		RGCTPLHLAATHGHSFTLQIMLRSGVDPSVTDK	33
575	Q8N9B4[130-162]		ANR42_HUMAN		no N		REWRPVHYAAFHGRLGCLQLLVKWGCSIEDVDY	33
576	Q8N9B4[163-195]		ANR42_HUMAN		no N		NGNLPVHLAAMEGHLHCFKFLVSRMSSATQVLK	33
577	Q8N9B4[200-234]		ANR42_HUMAN		no N		NGENVLDLAQRFFKQNILQFIQGAEYEGKDLEDQE	35
578	Q8N9B4[235-268]		ANR42_HUMAN		Other N		TLAFPGHVAAFKGDLGMLKKLVEDGVININERAD	34
579	Q8N9B4[269-301]		ANR42_HUMAN		L-8N		NGSTPMHKAAGQGHIECLQWLIKMGADSNITNK	33
580	Q8N9B4[302-334]		ANR42_HUMAN		Other N		AGERPSDVAKRFAHLAAVKLLEELQKYDIDDEN	33
581	Q2M3V2	Ankyrin repeat domain-containing protein 43	ANR43_HUMAN
582	Q2M3V2[345-377]		ANR43_HUMAN		no N		SGFTALHWAAKSGDGEMALQLVEVARRSGAPVD	33
583	Q2M3V2[384-417]		ANR43_HUMAN		no N		GGYTPLHLAALHGHEDAAVLLVVRLGAQVHVRDH	34
584	Q8N8A2	Ankyrin repeat domain-containing protein 44	ANR44_HUMAN
585	Q8N8A2[7-39]		ANR44_HUMAN		L-8N		TDQPPLVQAIFSGDPEEIRMLIHKTEDVNTLDS	33
586	Q8N8A2[40-72]		ANR44_HUMAN		L-8N		EKRTPLHVAAFLGDAEIIELLILSGARVNAKDN	33
587	Q8N8A2[73-105]		ANR44_HUMAN		L-8N	L(X)4(AC)(DEN)(ILV)N	MWLTPLHRAVASRSEEAVQVLIKHSADVNARDK	33
588	Q8N8A2[106-138]		ANR44_HUMAN		Other N		NWQTPLHVAAANKAVKCAEVIIPLLSSVNVSDR	33
589	Q8N8A2[139-171]		ANR44_HUMAN		L-8N	L(X)4(AC)(DEN)(ILV)N	GGRTALHHAALNGHVEMVNLLLAKGANINAFDK	33
590	Q8N8A2[172-204]		ANR44_HUMAN		no N		KDRRALHWAAYMGHLDVVALLINHGAEVTCKDK	33
591	Q8N8A2[205-237]		ANR44_HUMAN		L-8N		KGYTPLHAAASNGQINVVKHLLNLGVEIDEINV	33
592	Q8N8A2[238-270]		ANR44_HUMAN		L-8N	L(X)4(AC)(DEN)(ILV)N	YGNTALHIACYNGQDAVVNELIDYGANVNQPNN	33
593	Q8N8A2[271-304]		ANR44_HUMAN		L-8N	L(X)4(AC)(DEN)(ILV)N	NGFTPLHFAAASTHGALCLELLVNNGADVNIQSK	34
594	Q8N8A2[305-337]		ANR44_HUMAN		no N		DGKSPLHMTAVHGRFTRSQTLIQNGGEIDCVDK	33
595	Q8N8A2[338-370]		ANR44_HUMAN		no N		DGNTPLHVAARYGHELLINTLITSGADTAKCGI	33
596	Q8N8A2[371-403]		ANR44_HUMAN		no N		HSMFPLHLAALNAHSDCCRKLLSSGFEIDTPDK	33
597	Q8N8A2[404-436]		ANR44_HUMAN		no N		FGRTCLHAAAAGGNVECIKLLQSSGADFHKKDK	33
598	Q8N8A2[437-469]		ANR44_HUMAN		L-8N	L(X)4(AC)(DEN)(ILV)N	CGRTPLHYAAANCHFHCIETLVTTGANVNETDD	33
599	Q8N8A2[470-501]		ANR44_HUMAN		Other N		WGRTALHYAAASDMDRNKTILGNAHDNSEELE	32
600	Q8N8A2[531-564]		ANR44_HUMAN		Other N		EGYNSIHYAAAYGHRQCLELLLERTNSGFEESDS	34
601	Q8N8A2[566-598]		ANR44_HUMAN		no N		ATKSPLHLAAYNGHHQALEVLLQSLVDLDIRDE	33
602	Q8N8A2[599-631]		ANR44_HUMAN		Other N		KGRTALDLAAFKGHTECVEALINQGASIFVKDN	33
603	Q8N8A2[633-665]		ANR44_HUMAN		Other N		TKRTPLHASVINGHTLCLRLLLEIADNPEAVDV	33
604	Q8N8A2[669-701]		ANR44_HUMAN		Other N		KGQTPLMLAVAYGHIDAVSLLLEKEANVDTVDI	33
605	Q8N8A2[702-734]		ANR44_HUMAN		no N		LGCTALHRGIMTGHEECVQMLLEQEVSILCKDS	33
606	Q8N8A2[735-767]		ANR44_HUMAN		no N		RGRTPLHYAAARGHATWLSELLQMALSEEDCCF	33
607	Q8N8A2[771-802]		ANR44_HUMAN		no N		QGYTPLHWACYNGNENCIEVLLEQKCFRKFIG	32
608	Q8N8A2[803-835]		ANR44_HUMAN		no N		NPFTPLHCAIINDHGNCASLLLGAIDSSIVSCR	33
609	Q8N8A2[838-870]		ANR44_HUMAN		L-8N		KGRTPLRAAAFADHVECLQLLLRHSAPVNAVDN	33
610	Q8N8A2[871-904]		ANR44_HUMAN		no N		SGKTALMMAAENGQAGAVDILVNSAQADLTVKDK	34
611	Q8N8A2[905-937]		ANR44_HUMAN		Other N		DLNTPLHLACSKGHEKCALLILDKIQDESLINE	33
612	Q5TZF3	Ankyrin repeat domain-containing protein 45	ANR45_HUMAN
613	Q5TZF3[92-124]		ANR45_HUMAN		L-8N		VGRNLLYAACMAGQSDVIRALAKYGVNLNEKTT	33
614	Q5TZF3[125-157]		ANR45_HUMAN		L-8N		RGYTLLHCAAAWGRLETLKALVELDVDIEALNF	33
615	Q86W74	Ankyrin repeat domain-containing protein 46 (Ankyrin repeat small protein) (ANK-S)	ANR46_HUMAN
616	Q86W74[11-43]		ANR46_HUMAN		L-8N		QTNVPLLQACIDGDFNYSKRLLESGFDPNIRDS	33
617	Q86W74[44-76]		ANR46_HUMAN		no N		RGRTGLHLAAARGNVDICQLLHKFGADLLATDY	33
618	Q86W74[107-141]		ANR46_HUMAN		Other N		QGATPLVLAKRRGVNKDVIRLLESLEEQEVKGFNR	35
619	Q8WVL7	Ankyrin repeat domain-containing protein 49 (Fetal globin-inducing factor)	ANR49_HUMAN
620	Q8WVL7[73-106]		ANR49_HUMAN		L-8N		DPSRLLLWAAEKNRLTTVRRLLSEKATHVNTRDE	34
621	Q8WVL7[107-139]		ANR49_HUMAN		no N		DEYTPLHRAAYSGHLDIVQELIAQGADVHAVTV	33
622	Q8WVL7[140-172]		ANR49_HUMAN	Yes, peptide in vitro	L-8N	L(X)4(AC)(DEN)(ILV)N	DGWTPLHSACKWNNTRVASFLLQHDADINAQTK	33
623	Q8WVL7[173-209]		ANR49_HUMAN		Other N		GLLTPLHLAAGNRDSKDTLELLLMNRYVKPGLKNNLE	37
624	Q9ULJ7	Ankyrin repeat domain-containing protein 50	ANR50_HUMAN
625	Q9ULJ7[423-456]		ANR50_HUMAN		L-8N		WNGTPVRDSLSTLIPKEQEVLQLLVKAGAHVNSE	34
626	Q9ULJ7[457-489]		ANR50_HUMAN		L-8N		DDRTSCIVRQALEREDSIRTLLDNGASVNQCDS	33
627	Q9ULJ7[490-522]		ANR50_HUMAN		no N		NGRTLLANAAYSGSLDVVNLLVSRGADLEIEDA	33
628	Q9ULJ7[523-555]		ANR50_HUMAN		L-8N	L(X)4(AC)(DEN)(ILV)N	HGHTPLTLAARQGHTKVVNCLIGCGANINHTDQ	33
629	Q9ULJ7[556-588]		ANR50_HUMAN		no N		DGWTALRSAAWGGHTEVVSALLYAGVKVDCADA	33
630	Q9ULJ7[589-621]		ANR50_HUMAN		L-8N	L(X)4(AC)(DEN)(ILV)N	DSRTALRAAAWGGHEDIVLNLLQHGAEVNKADN	33
631	Q9ULJ7[622-654]		ANR50_HUMAN		L-8N	L(X)4(AC)(DEN)(ILV)N	EGRTALIAAAYMGHREIVEHLLDHGAEVNHEDV	33
632	Q9ULJ7[655-692]		ANR50_HUMAN		no N		DGRTALSVAALCVPASKGHASVVSLLIDRGAEVDHCDK	38
633	Q9ULJ7[693-725]		ANR50_HUMAN		Other N		DGMTPLLVAAYEGHVDVVDLLLEGGADVDHTDN	33
634	Q9ULJ7[726-758]		ANR50_HUMAN		no N		NGRTPLLAAASMGHASVVNTLLFWGAAVDSIDS	33
635	Q9ULJ7[759-791]		ANR50_HUMAN		L-8N		EGRTVLSIASAQGNVEVVRTLLDRGLDENHRDD	33
636	Q9ULJ7[792-824]		ANR50_HUMAN		L-8N		AGWTPLHMAAFEGHRLICEALIEQGARTNEIDN	33
637	Q9ULJ7[825-857]		ANR50_HUMAN		Other N		DGRIPFILASQEGHYDCVQILLENKSNIDQRGY	33
638	Q9ULJ7[858-890]		ANR50_HUMAN		L-8N	L(X)4(AC)(DEN)(ILV)N	DGRNALRVAALEGHRDIVELLFSHGADVNCKDA	33
639	Q9ULJ7[891-923]		ANR50_HUMAN		Other N		DGRPTLYILALENQLTMAEYFLENGANVEASDA	33
640	Q9ULJ7[924-956]		ANR50_HUMAN		L-8N	L(X)4(AC)(DEN)(ILV)N	EGRTALHVSCWQGHMEMVQVLIAYHADVNAADN	33
641	Q9ULJ7[957-989]		ANR50_HUMAN		Other N		EKRSALQSAAWQGHVKVVQLLIEHGAVVDHTCN	33
642	Q9ULJ7[990-1022]		ANR50_HUMAN		L-8N		QGATALCIAAQEGHIDVVQVLLEHGADPNHADQ	33
643	Q9ULJ7[1023-1056]		ANR50_HUMAN		Other N		FGRTAMRVAAKNGHSQIIKLLEKYGASSLNGCSP	34
644	Q8NB46	Ankyrin repeat domain-containing protein 52	ANR52_HUMAN	DMOG-inducible interaction with FIH
645	Q8NB46[7-39]		ANR52_HUMAN		L-8N		TDQPPLVQAIFSRDVEEVRSLLSQKENINVLDQ	33
646	Q8NB46[40-72]		ANR52_HUMAN		L-8N	L(X)4(AC)(DEN)(ILV)N	ERRTPLHAAAYVGDVPILQLLLMSGANVNAKDT	33
647	Q8NB46[73-105]		ANR52_HUMAN		L-8N	L(X)4(AC)(DEN)(ILV)N	LWLTPLHRAAASRNEKVLGLLLAHSADVNARDK	33
648	Q8NB46[106-138]		ANR52_HUMAN		L-8N		LWQTPLHVAAANRATKCAEALAPLLSSLNVADR	33
649	Q8NB46[139-171]		ANR52_HUMAN		L-8N		SGRSALHHAVHSGHLETVNLLLNKGASLNVCDK	33
650	Q8NB46[172-204]		ANR52_HUMAN		no N		KERQPLHWAAFLGHLEVLKLLVARGADLGCKDR	33
651	Q8NB46[205-237]		ANR52_HUMAN		Other N		KGYGLLHTAAASGQIEVVKYLLRMGAEIDEPNA	33
652	Q8NB46[238-270]		ANR52_HUMAN		L-8N	L(X)4(AC)(DEN)(ILV)N	FGNTALHIACYLGQDAVAIELVNAGANVNQPND	33
653	Q8NB46[271-304]		ANR52_HUMAN		L-8N	L(X)4(AC)(DEN)(ILV)N	KGFTPLHVAAVSTNGALCLELLVNNGADVNYQVP	34
654	Q8NB46[305-337]		ANR52_HUMAN		no N		EGKSPLHMAAIHGRFTRSQILIQNGSEIDCADK	33
655	Q8NB46[338-370]		ANR52_HUMAN		no N		FGNTPLHVAARYGHELLISTLMTNGADTARRGI	33
656	Q8NB46[371-403]		ANR52_HUMAN		no N		HDMFPLHLAVLFGFSDCCRKLLSSGQLYSIVSS	33
657	Q8NB46[422-454]		ANR52_HUMAN		no N		LGRTCLHAAASGGNVECLNLLLSSGADLRRRDK	33
658	Q8NB46[455-487]		ANR52_HUMAN		L-8N		FGRTPLHYAAANGSYQCAVTLVTAGAGVNEADC	33
659	Q8NB46[488-548]		ANR52_HUMAN		no N		KGCSPLHYAAASDTYRRAEPHTPSSHDAEEDEPLKESRRKEAFFCLEFLLDNGADPSLRDR	61
660	Q8NB46[549-582]		ANR52_HUMAN		Other N		QGYTAVHYAAAYGNRQNLELLLEMSFNCLEDVES	34
661	Q8NB46[584-616]		ANR52_HUMAN		Other N		IPVSPLHLAAYNGHCEALKTLAETLVNLDVRDH	33
662	Q8NB46[617-649]		ANR52_HUMAN		no N		KGRTALFLATERGSTECVEVLTAHGASALIKER	33
663	Q8NB46[651-683]		ANR52_HUMAN		no N		RKWTPLHAAAASGHTDSLHLLIDSGERADITDV	33
664	Q8NB46[687-719]		ANR52_HUMAN		no N		YGQTPLMLAIMNGHVDCVHLLLEKGSTADAADL	33
665	Q8NB46[720-752]		ANR52_HUMAN		no N		RGRTALHRGAVTGCEDCLAALLDHDAFVLCRDF	33
666	Q8NB46[753-785]		ANR52_HUMAN		no N		KGRTPIHLASACGHTAVLRTLLQAALSTDPLDA	33
667	Q8NB46[790-821]		ANR52_HUMAN		no N		SGYSPMHWASYTGHEDCLELLLEHSPFSYLEG	32
668	Q8NB46[822-855]		ANR52_HUMAN		Other N		NPFTPLHCAVINNQDSTTEMLLGALGAKIVNSRD	34
669	Q8NB46[857-889]		ANR52_HUMAN		L-8N	L(X)4(AC)(DEN)(ILV)N	KGRTPLHAAAFADNVSGLRMLLQHQAEVNATDH	33
670	Q8NB46[890-923]		ANR52_HUMAN		no N		TGRTALMTAAENGQTAAVEFLLYRGKADLTVLDE	34
671	Q8NB46[924-956]		ANR52_HUMAN		Other N		NKNTALHLACSKGHEKCALMILAETQDLGLINA	33
672	Q8NB46[960-992]		ANR52_HUMAN		no N		ALQMPLHIAARNGLASVVQALLSHGATVLAVDE	33
673	Q8N9V6	Ankyrin repeat domain-containing protein 53	ANR53_HUMAN
674	Q8N9V6[139-172]		ANR53_HUMAN		Other N		KGFTAIHFAAQWGKLACLQVLVEEYKFPVDLLTN	34
675	Q8N9V6[173-209]		ANR53_HUMAN		L-8N	L(X)4(AC)(DEN)(ILV)N	NSQTPLHLVIHRDNTTVALPCIYYLLEKGADLNAQTC	37
676	Q8N9V6[210-242]		ANR53_HUMAN		Other N		NGSTPLHLAARDGLLDCVKVLVQSGANVHAQDA	33
677	Q6NXT1	Ankyrin repeat domain-containing protein 54	ANR54_HUMAN
678	Q6NXT1[109-141]		ANR54_HUMAN		no N		HALKRLRDSANANDVETVQQLLEDGADPCAADD	33
679	Q6NXT1[142-174]		ANR54_HUMAN		L-8N		KGRTALHFASCNGNDQIVQLLLDHGADPNQRDG	33
680	Q6NXT1[175-207]		ANR54_HUMAN		no N		LGNTPLHLAACTNHVPVITTLLRGGARVDALDR	33
681	Q6NXT1[208-247]		ANR54_HUMAN		no N		AGRTPLHLAKSKLNILQEGHAQCLEAVRLEVKQIIHMLRE	40
682	Q3KP44	Ankyrin repeat domain-containing protein 55	ANR55_HUMAN
683	Q3KP44[25-57]		ANR55_HUMAN		no N		VDLTMVYQAASNGDVNALTAVIREDPSILECCD	33
684	Q3KP44[59-91]		ANR55_HUMAN		L-8N	L(X)4(AC)(DEN)(ILV)N	EGCTPLMHAVSGRQADTVKLLLKMGANINMQDA	33
685	Q3KP44[92-124]		ANR55_HUMAN		L-8N		YGRTSLCLATYLGWLEGCVSLLRNGAKHNIPDK	33
686	Q3KP44[125-159]		ANR55_HUMAN		Other N		NGRLPLHAATAEPDMRLLTVLLQQSNISEINHQDN	35
687	Q3KP44[160-192]		ANR55_HUMAN		no N		EGMTPLHWAAFHNQPQHTQMLLKKGADPTLVDK	33
688	Q3KP44[193-225]		ANR55_HUMAN		Other N		DFKTALHWAVQSGNRILCSIILSHHQGPSIINY	33
689	Q3KP44[229-262]		ANR55_HUMAN		Other N		SGKTCVHIAAAAGFSDIIHELARVPECNLQALDV	34
690	Q3KP44[263-295]		ANR55_HUMAN		L-8N		DDRTPLHWAAAAGKAECVQSLLELGMDSNLRDI	33
691	Q3KP44[296-328]		ANR55_HUMAN		no N		NESTPLAYALYCGHTACVKLLSQESRTEPTRPP	33
692	A6NEL2	Ankyrin repeat domain-containing protein 56	ANR56_HUMAN
693	A6NEL2[630-662]		ANR56_HUMAN		no N		TGYTALHWIAKHGDLRALQDLVSGAKKAGIVLD	33
694	A6NEL2[669-702]		ANR56_HUMAN		Other N		CGYTPLHLAAIHGHQGVIKLLVQRLASRVNVRDS	34
695	Q53LP3	Ankyrin repeat domain-containing protein 57	ANR57_HUMAN
696	Q53LP3[301-333]		ANR57_HUMAN		Other N		TGFTCLHWAAKHGRQELLAMLVNFANKHQLPVN	33
697	Q53LP3[340-373]		ANR57_HUMAN		no N		GGYTALHLAAMHGHVEVVKLLVGAYDADVDIRDY	34
698	A6NJG2	Ankyrin repeat domain-containing protein 58	ANR58_HUMAN
699	A6NJG2[112-144]		ANR58_HUMAN		no N		PREHAWILAAAEGRYEVLRELLEAEPELLLRGD	33
700	A6NJG2[147-179]		ANR58_HUMAN		no N		TGYSVLHWLAKHGRHEELILVHDFALRRGLRLD	33
701	A6NJG2[186-219]		ANR58_HUMAN		no N		GGLTPLHLAALQGHDMVIKVLVGALGADATRRDH	34
702	Q9BZ19	Ankyrin repeat domain-containing protein 60	ANR60_HUMAN	DMOG-inducible interaction with FIH
703	Q9BZ19[171-203]		ANR60_HUMAN		Other N		DGWTELVLAAVEGDPSKLSCLGLTEDSFYRTAN	33
704	Q9BZ19[219-251]		ANR60_HUMAN		no N		RAFVALYVASHRGHFDAVQYLLEHGASCLSRSP	33
705	Q9BZ19[252-284]		ANR60_HUMAN		no N		LGRTPLHVAAAMGRSDCIILLLQHGASIHDRDA	33
706	Q9H9E1	Ankyrin repeat family A protein 2 (RFXANK-like 2)	ANRA2_HUMAN
707	Q9H9E1[181-213]		ANRA2_HUMAN		Other N		EGFTPLMWAAAHGQIAVVEFLLQNGADPQLLGK	33
708	Q9H9E1[214-246]		ANRA2_HUMAN		L-8N		GRESALSLACSKGYTDIVKMLLDCGVDVNEYDW	33
709	Q9H9E1[247-279]		ANRA2_HUMAN		no N		NGGTPLLYAVHGNHVKCVKMLLESGADPTIETD	33
710	Q92625	Ankyrin repeat and SAM domain-containing protein 1A (Odin)	ANS1A_HUMAN	DMOG-inducible interaction with FIH
711	Q92625[3-78]		ANS1A_HUMAN		L-8N		KEQELLEAARTGHLPAVEKLLSGKRLSSGFGGGGGGGSGGGGGGSGGGGGGLGSSSHPLSSLLSMWRGPNVNCVDS	76
712	Q92625[79-111]		ANS1A_HUMAN		L-8N		TGYTPLHHAALNGHKDVVEVLLRNDALTNVADS	33
713	Q92625[112-144]		ANS1A_HUMAN		Other N		KGCYPLHLAAWKGDAQIVRLLIHQGPSHTRVNE	33
714	Q92625[148-180]		ANS1A_HUMAN		Other N		DNETALHCAAQYGHTEVVKVLLEELTDPTMRNN	33
715	Q92625[181-213]		ANS1A_HUMAN		Other N		KFETPLDLAALYGRLEVVKMLLNAHPNLLSCNT	33
716	Q92625[214-245]		ANS1A_HUMAN		L-8N		KKHTPLHLAARNGHKAVVQVLLDAGMDSNYQT	32
717	Q92625[246-278]		ANS1A_HUMAN		L-8N		EMGSALHEAALFGKTDVVQILLAAGTDVNIKDN	33
718	Q7Z6G8	Ankyrin repeat and sterile alpha motif domain-containing protein 1B (Amyloid-beta protein intracellular domain-associated protein 1) (AIDA-1) (E2A-PBX1-associated protein) (EB-1)	ANS1B_HUMAN
719	Q7Z6G8[2-34]		ANS1B_HUMAN		no N		GKDQELLEAARTGNVALVEKLLSGRKGGILGGG	33
720	Q7Z6G8[58-90]		ANS1B_HUMAN		L-8N		SGYTALHHAALNGHKDIVLKLLQYEASTNVADN	33
721	Q7Z6G8[91-123]		ANS1B_HUMAN		Other N		KGYFPIHLAAWKGDVEIVKILIHHGPSHSRVNE	33
722	Q7Z6G8[127-159]		ANS1B_HUMAN		Other N		ENETALHCAAQYGHSEVVAVLLEELTDPTIRNS	33
723	Q7Z6G8[160-192]		ANS1B_HUMAN		Other N		KLETPLDLAALYGRLRVVKMIISAHPNLMSCNT	33
724	Q7Z6G8[193-224]		ANS1B_HUMAN		no N		RKHTPLHLAARNGHKAVVQVLLEAGMDVSCQT	32
725	Q7Z6G8[225-257]		ANS1B_HUMAN		L-8N		EKGSALHEAALFGKVDVVRVLLETGIDANIKDS	33
726	Q8N8V4	Ankyrin repeat and SAM domain-containing protein 4B (Harmonin-interacting ankyrin repeat-containing protein) (Harp)	ANS4B_HUMAN
727	Q8N8V4[31-63]		ANS4B_HUMAN		no N		DGMTPTLLAAYHGNLEALEIICSRGGDPDRCDI	33
728	Q8N8V4[64-96]		ANS4B_HUMAN		Other N		WGNTPLHFAASNGHAHCVSFLVNFGANIFALDN	33
729	Q8N8V4[97-129]		ANS4B_HUMAN		L-8N		DLQTPLDAAASREQNECVALLDKAATAQNIMNP	33
730	Q7Z6C4	Putative ankyrin repeat domain-containing protein 19-like protein	AR19L_HUMAN
731	Q7Z6C4[64-96]		AR19L_HUMAN		no N		QDRTVLHLACAHGRVQVVTLLLSRKCQIDICDR	33
732	Q7Z6C4[97-129]		AR19L_HUMAN		L-8N		LNRTPLMKAVYCQEETCSIILLEHGTSPNIKDV	33
733	Q6NSI1	Ankyrin repeat domain-containing protein 26-like protein	AR26L_HUMAN
734	Q6NSI1[48-81]		AR26L_HUMAN		no N		KHLGKLHRAASRGEVSKVECILSSGSADLDERDK	34
735	Q6NSI1[82-114]		AR26L_HUMAN		Other N		KKRTALHLACANGHPEVVALLVDRGCQLDVFDN	33
736	Q6NSI1[115-147]		AR26L_HUMAN		no N		KNRTALLKAVQCQEEECATILLEHGADPDLPDV	33
737	Q6NSI1[148-180]		AR26L_HUMAN		Other N		YGNTTLHYAIYNEDIPMTKKLLLHHANIESANK	33
738	Q6NSI1[181-213]		AR26L_HUMAN		Other N		DELTPFLLAVHEQKQQMEDFLRKQKENLTAVKL	33
739	Q9ULH0	Ankyrin repeat-rich membrane spanning protein (Kinase D-interacting substrate of 220 kDa)	ARMS_HUMAN
740	Q9ULH0[9-36]		ARMS_HUMAN		Other N		LISQSVINYVEEENIPALKALLEKCKDVDERNE	33
741	Q9ULH0[37-69]		ARMS_HUMAN		L-8N		CGQTPLMIAAEQGNLEIVKELIKNGANCNLEDL	33
742	Q9ULH0[70-102]		ARMS_HUMAN		Other N		DNWTALISASKEGHVHIVEELLKCGVNLEHRDM	33
743	Q9ULH0[103-135]		ARMS_HUMAN		Other N		GGWTALMWACYKGRTDVVELLLSHGANPSVTGL	33
744	Q9ULH0[136-168]		ARMS_HUMAN		L-8N		YSVYPIIWAAGRGHADIVHLLLQNGAKVNCSDK	33
745	Q9ULH0[169-201]		ARMS_HUMAN		no N		YGTTPLVWAARKGHLECVKHLLAMGADVDQEGA	33
746	Q9ULH0[202-234]		ARMS_HUMAN		Other N		NSMTALIVAVKGGYTQSVKEILKRNPNVNLTDK	33
747	Q9ULH0[235-267]		ARMS_HUMAN		L-8N		DGNTALMIASKEGHTEIVQDLLDAGTYVNIPDR	33
748	Q9ULH0[268-300]		ARMS_HUMAN		no N		SGDTVLIGAVRGGHVEIVRALLQKYADIDIRGQ	33
749	Q9ULH0[301-333]		ARMS_HUMAN		no N		DNKTALYWAVEKGNATMVRDILQCNPDTEICTK	33
750	Q9ULH0[334-366]		ARMS_HUMAN		no N		DGETPLIKATKMRNIEVVELLLDKGAKVSAVDK	33
751	Q9ULH0[367-399]		ARMS_HUMAN		Other N		KGDTPLHIAIRGRSRKLAELLLRNPKDGRLLYR	33
752	Q9Y576	Ankyrin repeat and SOCS box protein 1	ASB1_HUMAN
753	Q9Y576[36-71]		ASB1_HUMAN		Other N		CEDTRLHDAAYVGDLQTLRSLLQEESYRSRINEKSV	36
754	Q9Y576[77-109]		ASB1_HUMAN		no N		LPCTPLRIAATAGHGSCVDFLIRKGAEVDLVDV	33
755	Q9Y576[110-142]		ASB1_HUMAN		L-8N		KGQTALYVAVVNGHLESTQILLEAGADPNGSRH	33
756	Q9Y576[143-175]		ASB1_HUMAN		Other N		HRSTPVYHASRVGRADILKALIRYGADVDVNHH	33
757	Q9Y576[191-223]		ASB1_HUMAN		L-8N		LVVCPLYISAAYHNLQCFRLLLLAGANPDFNCN	33
758	Q9Y576[235-268]		ASB1_HUMAN		L-8N	L(X)4(AC)(DEN)(ILV)N	SPGCVMDAVLRHGCEAAFVSLLVEFGANLNLVKW	34
759	Q8WXI3	Ankyrin repeat and SOCS box protein 10	ASB10_HUMAN
760	Q8WXI3[115-146]		ASB10_HUMAN		no N		ELTTPLHVAASRGHTEVLRLLLRRRARPDSAP	32
761	Q8WXI3[147-179]		ASB10_HUMAN		L-8N		GGRTALHEACAAGHTACVHVLLVAGADPNIADQ	33
762	Q8WXI3[180-212]		ASB10_HUMAN		no N		DGKRPLHLCRGPGTLECAELLLRFGARVDGRSE	33
763	Q8WXI3[214-246]		ASB10_HUMAN		Other N		EEETPLHVAARLGHVELADLLLRRGACPDARNA	33
764	Q8WXI3[247-292]		ASB10_HUMAN		no N		EGWTPLLAACDVRCQSITDAEATTARCLQLCSLLLSAGADADAADQ	46
765	Q8WXI3[293-325]		ASB10_HUMAN		L-8N		DKQRPLHLACRRGHAAVVELLLSCGVSANTMDY	33
766	Q8WXI3[326-364]		ASB10_HUMAN		Other N		GGHTPLHCALQGPAAALAQSPEHVVRALLNHGAVRVWPG	39
767	Q8WXH4	Ankyrin repeat and SOCS box protein 11	ASB11_HUMAN
768	Q8WXH4[64-96]		ASB11_HUMAN		L-8N		ADRSPLHEAAAQGRLLALKTLIAQGVNVNLVTI	33
769	Q8WXH4[97-129]		ASB11_HUMAN		L-8N		NRVSSLHEACLGGHVACAKALLENGAHVNGVTV	33
770	Q8WXH4[130-161]		ASB11_HUMAN		no N		HGATPLFNACCSGSAACVNVLLEFGAKAQLEV	32
771	Q8WXH4[162-194]		ASB11_HUMAN		Other N		HLASPIHEAVKRGHRECMEILLANNVNIDHEVP	33
772	Q8WXH4[195-226]		ASB11_HUMAN		no N		QLGTPLYVACTYQRVDCVKKLLELGASVDHGQ	32
773	Q8WXH4[227-259]		ASB11_HUMAN		Other N		WLDTPLHAAARQSNVEVIHLLTDYGANLKRRNA	33
774	Q8WXK4	Ankyrin repeat and SOCS box protein 12	ASB12_HUMAN
775	Q8WXK4[63-95]		ASB12_HUMAN		no N		VPGTPLRLAASYGHLSCLQVLLAHGADVDSLDV	33
776	Q8WXK4[96-128]		ASB12_HUMAN		no N		KAQTPLFTAVSHGHLDCVRVLLEAGASPGGSIY	33
777	Q8WXK4[129-161]		ASB12_HUMAN		L-8N		NNCSPVLTAARDGAVAILQELLDHGAEANVKAK	33
778	Q8WXK4[171-203]		ASB12_HUMAN		L-8N		SCSGPLYLAAVYGHLDCFRLLLLHGADPDYNCT	33
779	Q8WXK4[213-246]		ASB12_HUMAN		Other N		RPRTLLEICLHHNCEPEYIQLLIDFGANIYLPSL	34
780	Q8WXK3	Ankyrin repeat and SOCS box protein 13	ASB13_HUMAN
781	Q8WXK3[18-50]		ASB13_HUMAN		L-8N		VERTPVHEAAQRGESLQLQQLIESGACVNQVTV	33
782	Q8WXK3[51-83]		ASB13_HUMAN		Other N		DSITPLHAASLQGQARCVQLLLAAGAQVDARNI	33
783	Q8WXK3[84-115]		ASB13_HUMAN		L-8N		DGSTPLCDACASGSIECVKLLLSYGAKVNPPL	32
784	Q8WXK3[116-148]		ASB13_HUMAN		Other N		YTASPLHEACMSGSSECVRLLIDVGANLEAHDC	33
785	Q8WXK3[149-180]		ASB13_HUMAN		L-8N	L(X)4(AC)(DEN)(ILV)N	HFGTPLHVACAREHLDCVKVLLNAGANVNAAK	32
786	Q8WXK3[181-213]		ASB13_HUMAN		Other N		LHETALHHAAKVKNVDLIEMLIEFGGNIYARDN	33
787	A6NK59	Ankyrin repeat and SOCS box-containing protein 14	ASB14_HUMAN
788	A6NK59[82-114]		ASB14_HUMAN		no N		IGWIPLHKAAVQLNRKILEITLSASDPSLWEQT	33
789	A6NK59[117-149]		ASB14_HUMAN		L-8N		NGETPLFLAVSSCLLENATFLLLNGCNPNAKNF	33
790	A6NK59[150-182]		ASB14_HUMAN		L-8N	L(X)4(AC)(DEN)(ILV)N	EGNSPLLAAVLRDCYDMAALLINYGADVNLRCA	33
791	A6NK59[183-215]		ASB14_HUMAN		no N		NERTALHEAAKLGREDMVKLMLVSGAHPDPQST	33
792	A6NK59[216-247]		ASB14_HUMAN		no N		YGFTPLALAAQSGHTEIMEMLLRKGKIFCLASD	33
793	A6NK59[248-281]		ASB14_HUMAN		L-8N		SSSILLEAASGGNPDAVALLLEYGADANIPKN	32
794	A6NK59[282-312]		ASB14_HUMAN		no N		SGHLPIHVAADRGHLLALKILIPVTDLAAIKQ	32
795	A6NK59[313-345]		ASB14_HUMAN		L-8N		SGISPVHCAAAGAHPQCLELLIQAGFDVNFMLD	33
796	A6NK59[355-386]		ASB14_HUMAN		L-8N		HRKSALYFAVSNSDLSSVKLLLSAGALPNQDP	32
797	A6NK59[387-419]		ASB14_HUMAN		L-8N	L(X)4(AC)(DEN)(ILV)N	VNCLQIALRMGNYELISLLLRHGANVNYFCRVN	33
798	A6NK59[420-452]		ASB14_HUMAN		no N		PLHFPSALQYTLKDEVMLRMLLNYGYDTERCFD	33
799	Q8WXK1	Ankyrin repeat and SOCS box protein 15	ASB15_HUMAN
800	Q8WXK1[110-142]		ASB15_HUMAN		L-8N		DGETPLTLAVKAGLVENVRTLLEKGVWPNTKND	33
801	Q8WXK1[143-175]		ASB15_HUMAN		Other N		KGETPLLIAVKKGSYDMVSTLIKHNTSLDQPCV	33
802	Q8WXK1[176-208]		ASB15_HUMAN		Other N		KRWSAMHEAAKQGRKDIVALLLKHGGNVHLRDG	33
803	Q8WXK1[209-241]		ASB15_HUMAN		no N		FGVTPLGVAAEYGHCDVLEHLIHKGGDVLALAD	33
804	Q8WXK1[242-274]		ASB15_HUMAN		L-8N		DGASVLFEAAGGGNPDCISLLLEYGGSGNVPNR	33
805	Q8WXK1[275-306]		ASB15_HUMAN		Other N		AGHLPIHRAAYEGHYLALKYLIPVTSKNAIRK	32
806	Q8WXK1[307-339]		ASB15_HUMAN		L-8N		SGLTPIHSAADGQNAQCLELLIENGFDVNTLLA	33
807	Q8WXK1[349-378]		ASB15_HUMAN		L-8N		ERKTALYFAVSNNDVHCTEVLLAAGADPNL	30
808	Q8WXK1[379-411]		ASB15_HUMAN		L-8N	L(X)4(AC)(DEN)(ILV)N	DPLNCLLVAVRANNYEIVRLLLSHGANVNCYFM	33
809	Q8WXK1[416-447]		ASB15_HUMAN		no N		TRFPSVIQYALNDEVMLRLLLNNGYQVEMCFD	32
810	Q96NS5	Ankyrin repeat and SOCS box protein 16	ASB16_HUMAN
811	Q96NS5[56-88]		ASB16_HUMAN		L-8N		CRDPAVHHALFSGNLQQVQALFQDEEAANMIVE	33
812	Q96NS5[110-141]		ASB16_HUMAN		no N		KQTAPLAIATARGYTDCARHLIRQGAELDARV	32
813	Q96NS5[142-174]		ASB16_HUMAN		L-8N		GGRAALHEACARAQFDCVRLLLTFGAKANVLTE	33
814	Q96NS5[175-207]		ASB16_HUMAN		L-8N		EGTTPLHLCTIPESLQCAKLLLEAGATVNLAAG	33
815	Q96NS5[209-241]		ASB16_HUMAN		no N		SQETPLHVAAARGLEQHVALYLEHGADVGLRTS	33
816	Q96NS5[242-282]		ASB16_HUMAN		no N		QGETALNAACAGAEGPGSCRRHQAAARRLLEAGADARAAGR	41
817	Q96NS5[283-315]		ASB16_HUMAN		Other N		KRHTPLHNACASGCGGLAELLLRYGARAEVPNG	33
818	Q8WXJ9	Ankyrin repeat and SOCS box protein 17	ASB17_HUMAN
819	Q8WXJ9[146-179]		ASB17_HUMAN		Other N		SGITPLFYVAQTRQSNIFKILLQYGILEREKNPI	34
820	Q6ZVZ8	Ankyrin repeat and SOCS box-containing protein 18	ASB18_HUMAN
821	Q6ZVZ8[119-150]		ASB18_HUMAN		no N		ELTTPLCIAAAHGHTACVRHLLGRGADPDASP	32
822	Q6ZVZ8[151-183]		ASB18_HUMAN		no N		GGRGALHEACLGGHTACVRLLLQHRADPDLLSA	33
823	Q6ZVZ8[184-216]		ASB18_HUMAN		no N		EGLAPLHLCRTAASLGCAQALLEHGASVQRVGG	33
824	Q6ZVZ8[218-250]		ASB18_HUMAN		Other N		GRDTPLHVAAQRGLDEHARLYLGRGAHVDARNG	33
825	Q6ZVZ8[251-291]		ASB18_HUMAN		no N		RGETALSAACGAARRPDEHGRCLRLCALLLRRGAEADARDE	41
826	Q96Q27	Ankyrin repeat and SOCS box protein 2	ASB2_HUMAN
827	Q96Q27[56-88]		ASB2_HUMAN		Other N		APADPLIKAIKDGDEEALKTMIKEGKNLAEPNK	33
828	Q96Q27[89-122]		ASB2_HUMAN		no N		EGWLPLHEAAYYGQVGCLKVLQRAYPGTIDQRTL	34
829	Q96Q27[123-155]		ASB2_HUMAN		Other N		QEETAVYLATCRGHLDCLLSLLQAGAEPDISNK	33
830	Q96Q27[156-188]		ASB2_HUMAN		L-8N		SRETPLYKACERKNAEAVKILVQHNADTNHRCN	33
831	Q96Q27[189-221]		ASB2_HUMAN		Other N		RGWTALHESVSRNDLEVMQILVSGGAKVESKNA	33
832	Q96Q27[222-254]		ASB2_HUMAN		L-8N	L(X)4(AC)(DEN)(ILV)N	YGITPLFVAAQSGQLEALRFLAKYGADINTQAS	33
833	Q96Q27[255-287]		ASB2_HUMAN		L-8N		DNASALYEACKNEHEEVVEFLLSQGADANKTNK	33
834	Q96Q27[288-319]		ASB2_HUMAN		no N		DGLLPLHIASKKGNYRIVQMLLPVTSRTRIRR	32
835	Q96Q27[320-352]		ASB2_HUMAN		L-8N		SGVSPLHLAAERNHDEVLEALLSARFDVNTPLA	33
836	Q96Q27[362-391]		ASB2_HUMAN		L-8N		RRSSALYFAVVNNNVYATELLLQHGADPNR	30
837	Q96Q27[392-424]		ASB2_HUMAN		Other N		DVISPLLVAIRHGCLRTMQLLLDHGANIDAYIA	33
838	Q96Q27[428-459]		ASB2_HUMAN		no N		TAFPATIMFAMKCLSLLKFLMDLGCDGEPCFS	32
839	Q9Y575	Ankyrin repeat and SOCS box protein 3	ASB3_HUMAN
840	Q9Y575[9-41]		ASB3_HUMAN		Other N		DTCSTVGLAAREGNVKVLRKLLKKGRSVDVADN	33
841	Q9Y575[42-74]		ASB3_HUMAN		L-8N		RGWMPIHEAAYHNSVECLQMLINADSSENYIKM	33
842	Q9Y575[78-110]		ASB3_HUMAN		L-8N		EGFCALHLAASQGHWKIVQILLEAGADPNATTL	33
843	Q9Y575[111-143]		ASB3_HUMAN		L-8N	L(X)4(AC)(DEN)(ILV)N	EETTPLFLAVENGQIDVLRLLLQHGANVNGSHS	33
844	Q9Y575[145-177]		ASB3_HUMAN		Other N		CGWNSLHQASFQENAEIIKLLLRKGANKECQDD	33
845	Q9Y575[178-210]		ASB3_HUMAN		L-8N	L(X)4(AC)(DEN)(ILV)N	FGITPLFVAAQYGKLESLSILISSGANVNCQAL	33
846	Q9Y575[211-243]		ASB3_HUMAN		Other N		DKATPLFIAAQEGHTKCVELLLSSGADPDLYCN	33
847	Q9Y575[246-278]		ASB3_HUMAN		Other N		SWQLPIHAAAQMGHTKILDLLIPLTNRACDTGL	33
848	Q9Y575[279-311]		ASB3_HUMAN		no N		NKVSPVYSAVFGGHEDCLEILLRNGYSPDAQAC	33
849	Q9Y575[315-347]		ASB3_HUMAN		L-8N		GFSSPVCMAFQKDCEFFGIVNILLKYGAQINEL	33
850	Q9Y575[348-380]		ASB3_HUMAN		Other N		HLAYCLKYEKFSIFRYFLRKGCSLGPWNHIYEF	33
851	Q9Y574	Ankyrin repeat and SOCS box protein 4	ASB4_HUMAN
852	Q9Y574[74-105]		ASB4_HUMAN		L-8N		SWATGLHLSVLFGHVECLLVLLDHNATINCRP	32
853	Q9Y574[106-138]		ASB4_HUMAN		L-8N		NGKTPLHVACEMANVDCVKILCDRGAKLNCYSL	33
854	Q9Y574[139-171]		ASB4_HUMAN		L-8N	L(X)4(AC)(DEN)(ILV)N	SGHTALHFCTTPSSILCAKQLVWRGANVNMKTN	33
855	Q9Y574[174-206]		ASB4_HUMAN		Other N		DEETPLHTAAHFGLSELVAFYVEHGAIVDSVNA	33
856	Q9Y574[207-250]		ASB4_HUMAN	Yes, substrate overexpressed	L-8N	L(X)4(AC)(DEN)(ILV)N	HMETPLAIAAYWALRFKEQEYSTEHHLVCRMLLDYKAEVNARDD	44
857	Q9Y574[251-283]		ASB4_HUMAN		Other N		DFKSPLHKAAWNCDHVLMHMMLEAGAEANLMDI	33
858	Q9Y574[291-323]		ASB4_HUMAN		no N		YVLKVTSVRPAAQPEICYQLLLNHGAARIYPPQ	33
859	Q8WWX0	Ankyrin repeat and SOCS box protein 5	ASB5_HUMAN
860	Q8WWX0[69-101]		ASB5_HUMAN		L-8N		ADRSPLHEAASQGRLLALRTLLSQGYNVNAVTL	33
861	Q8WWX0[102-134]		ASB5_HUMAN		L-8N	L(X)4(AC)(DEN)(ILV)N	DHVTPLHEACLGDHVACARTLLEAGANVNAITI	33
862	Q8WWX0[135-166]		ASB5_HUMAN		no N		DGVTPLFNACSQGSPSCAELLLEYGAKAQLES	32
863	Q8WWX0[167-199]		ASB5_HUMAN		no N		CLPSPTHEAASKGHHECLDILISWGIDVDQEIP	33
864	Q8WWX0[200-231]		ASB5_HUMAN		no N		HLGTPLYVACMSQQFHCIWKLLYAGADVQKGK	32
865	Q8WWX0[232-264]		ASB5_HUMAN		L-8N	L(X)4(AC)(DEN)(ILV)N	YWDTPLHAAAQQSSTEIVNLLLEFGADINAKNT	33
866	Q9NWX5	Ankyrin repeat and SOCS box protein 6	ASB6_HUMAN
867	Q9NWX5[67-100]		ASB6_HUMAN		L-8N	L(X)4(AC)(DEN)(ILV)N	EGVSNALLKMAELGLTRAADVLLRHGANLNFEDP	34
868	Q9NWX5[102-134]		ASB6_HUMAN		L-8N	L(X)4(AC)(DEN)(ILV)N	TYYTALHIAVLRNQPDMVELLVHHGADVNRRDR	33
869	Q9NWX5[136-169]		ASB6_HUMAN		L-8N	L(X)4(AC)(DEN)(ILV)N	HESSPLDLASEEPERLPCLQRLLDLGADVNAADK	34
870	Q9NWX5[170-208]		ASB6_HUMAN		no N		HGKTALLHALASSDGVQIHNTENIRLLLEGGADVKATTK	39
871	Q9NWX5[226-258]		ASB6_HUMAN		no N		GGDKEEAQMINRFCFQVTRLLLAHGADPSECPA	33
872	Q9NWX5[260-292]		ASB6_HUMAN		L-8N		ESLTHICLKSFKLHFPLLRFLLESGAAYNCSLH	33
873	Q9H672	Ankyrin repeat and SOCS box protein 7	ASB7_HUMAN
874	Q9H672[13-45]		ASB7_HUMAN		Other N		QEELQIQAAVAAGDVHTVRKMLEQGYSPNGRDA	33
875	Q9H672[46-78]		ASB7_HUMAN		no N		NGWTLLHFSAARGKERCVRVFLEHGADPTVKDL	33
876	Q9H672[80-112]		ASB7_HUMAN		Other N		GGFTALHYAAMHGRARIARLMLESEYRSDIINA	33
877	Q9H672[116-148]		ASB7_HUMAN		no N		DGWTPLHVAAHYGRDSFVRLLLEFKAEVDPLSD	33
878	Q9H672[149-179]		ASB7_HUMAN		Other N		KGTTPLQLAIIRERSSCVKILLDHNANIDIQ	31
879	Q9H672[180-211]		ASB7_HUMAN		Other N		NGFLLRYAVIKSNHSYCRMFLQRGADTNLGRL	32
880	Q9H672[213-245]		ASB7_HUMAN		L-8N		DGQTPLHLSALRDDVLCARMLYNYGADTNTRNY	33
881	Q9H765	Ankyrin repeat and SOCS box protein 8	ASB8_HUMAN
882	Q9H765[20-51]		ASB8_HUMAN		L-8N	L(X)4(AC)(DEN)(ILV)N	ERLIRTIAAIRSFPHDNVEDLIRGGADVNCTH	32
883	Q9H765[52-84]		ASB8_HUMAN		L-8N	L(X)4(AC)(DEN)(ILV)N	GTLKPLHCACMVSDADCVELLLEKGAEVNALDG	33
884	Q9H765[85-116]		ASB8_HUMAN		L-8N		YNRTALHYAAEKDEACVEVLLEYGANPNALDG	32
885	Q9H765[117-149]		ASB8_HUMAN		L-8N		NRDTPLHWAAFKNNAECVRALLESGASVNALDY	33
886	Q9H765[150-182]		ASB8_HUMAN		Other N		NNDTPLSWAAMKGNLESVSILLDYGAEVRVINL	33
887	Q96DX5	Ankyrin repeat and SOCS box protein 9	ASB9_HUMAN
888	Q96DX5[35-67]		ASB9_HUMAN		L-8N		SDWSPMHEAAIHGHQLSLRNLISQGWAVNIITA	33
889	Q96DX5[68-100]		ASB9_HUMAN		L-8N		DHVSPLHEACLGGHLSCVKILLKHGAQVNGVTA	33
890	Q96DX5[101-132]		ASB9_HUMAN		no N		DWHTPLFNACVSGSWDCVNLLLQHGASVQPES	32
891	Q96DX5[133-165]		ASB9_HUMAN		Other N		DLASPIHEAARRGHVECVNSLIAYGGNIDHKIS	33
892	Q96DX5[166-197]		ASB9_HUMAN		L-8N	L(X)4(AC)(DEN)(ILV)N	HLGTPLYLACENQQRACVKKLLESGADVNQGK	32
893	Q96DX5[198-230]		ASB9_HUMAN		Other N		GQDSPLHAVARTASEELACLLMDFGADTQAKNA	33
894	Q96KQ4	Apoptosis-stimulating of p53 protein 1 (Protein phosphatase 1 regulatory subunit 13B)	ASPP1_HUMAN
895	Q96KQ4[920-952]		ASPP1_HUMAN		L-8N		EGITPLHNAVCAGHHHIVKFLLDFGVNVNAADS	33
896	Q96KQ4[953-988]		ASPP1_HUMAN		no N		DGWTPLHCAASCNSVHLCKQLVESGAAIFASTISDI	36
897	Q13625	Apoptosis-stimulating of p53 protein 2 (Tumor suppressor p53-binding protein 2) (p53-binding protein 2) (p53BP2) (53BP2) (Bcl2-binding protein) (Bbp) (Renal carcinoma antigen NY-REN-51)	ASPP2_HUMAN
898	Q13625[958-990]		ASPP2_HUMAN		L-8N		EGITALHNAVCAGHTEIVKFLVQFGVNVNAADS	33
899	Q13625[991-1026]		ASPP2_HUMAN		no N		DGWTPLHCAASCNNVQVCKFLVESGAAVFAMTYSDM	36
900	Q8WWH4	Ankyrin repeat, SAM and basic leucine zipper domain-containing protein 1 (Germ cell-specific ankyrin, SAM and basic leucine zipper domain-containing protein) (Ankyrin-like protein 1)	ASZ1_HUMAN
901	Q8WWH4[45-77]		ASZ1_HUMAN		Other N		EKKEKFKKAMTIGDVSLVQELLDSGISVDSNFQ	33
902	Q8WWH4[78-109]		ASZ1_HUMAN		Other N		YGWTPLMYAASVANAELVRVLLDRGANASFEK	32
903	Q8WWH4[110-147]		ASZ1_HUMAN		L-8N		DKQSILITACSAHGSEEQILKCVELLLSRNADPNVACR	38
904	Q8WWH4[148-180]		ASZ1_HUMAN		L-8N	L(X)4(AC)(DEN)(ILV)N	RLMTPIMYAARDGHTQVVALLVAHGAEVNTQDE	33
905	Q8WWH4[181-213]		ASZ1_HUMAN		L-8N		NGYTALTWAARQGHKNIVLKLLELGANKMLQTK	33
906	Q8WWH4[214-246]		ASZ1_HUMAN		Other N		DGKMPSEIAKRNKHHEIFNLLSFTLNPLEGKLQ	33
907	Q8NDB2	B-cell scaffold protein with ankyrin repeats	BANK1_HUMAN
908	Q8NDB2[342-374]		BANK1_HUMAN		no N		ELPTLLHCAAKFGLKNLAIHLLQCSGATWASKM	33
909	Q8NDB2[378-411]		BANK1_HUMAN		Other N		EGSDPAHIAERHGHKELKKIFEDFSIQEIDINNE	34
910	Q99728	BRCA1-associated RING domain protein 1	BARD1_HUMAN
911	Q99728[427-459]		BARD1_HUMAN		L-8N		RGETLLHIASIKGDIPSVEYLLQNGSDPNVKDH	33
912	Q99728[460-492]		BARD1_HUMAN		L-8N		AGWTPLHEACNHGHLKVVELLLQHKALVNTTGY	33
913	Q99728[493-525]		BARD1_HUMAN		L-8N		QNDSPLHDAAKNGHVDIVKLLLSYGASRNAVNI	33
914	O95872	Protein BAT4 (HLA-B-associated transcript 4) (G5 protein) (G patch domain-containing protein 10) (Ankyrin repeat domain-containing protein 59)	BAT4_HUMAN
915	O95872[111-141]		BAT4_HUMAN		Other N		AAQEGDLPELRRLLEPHEAGGAGGNINARDA	31
916	O95872[142-174]		BAT4_HUMAN		no N		FWWTPLMCAARAGQGAAVSYLLGRGAAWVGVCE	33
917	P20749	B-cell lymphoma 3-encoded protein	BCL3_HUMAN
918	P20749[126-158]		BCL3_HUMAN		no N		DGDTPLHIAVVQGNLPAVHRLVNLFQQGGRELD	33
919	P20749[163-195]		BCL3_HUMAN		no N		LRQTPLHLAVITTLPSVVRLLVTAGASPMALDR	33
920	P20749[196-228]		BCL3_HUMAN		no N		HGQTAAHLACEHRSPTCLRALLDSAAPGTLDLE	33
921	P20749[233-265]		BCL3_HUMAN		no N		DGLTALHVAVNTECQETVQLLLERGADIDAVDI	33
922	P20749[267-299]		BCL3_HUMAN		L-8N	L(X)4(AC)(DEN)(ILV)N	SGRSPLIHAVENNSLSMVQLLLQHGANVNAQMY	33
923	P20749[300-332]		BCL3_HUMAN		Other N		SGSSALHSASGRGLLPLVRTLVRSGADSSLKNC	33
924	P20749[333-365]		BCL3_HUMAN		no N		HNDTPLMVARSRRVIDILRGKATRPASTSQPDP	33
925	Q6W2J9	BCL-6 corepressor	BCOR_HUMAN
926	Q6W2J9[1462-1495]		BCOR_HUMAN		L-8N	L(X)4(AC)(DEN)(ILV)N	AGETLLQRAARLGYEEVVLYCLENKICDVNHRDN	34
927	Q6W2J9[1496-1528]		BCOR_HUMAN		L-8N	L(X)4(AC)(DEN)(ILV)N	AGYCALHEACARGWLNIVRHLLEYGADVNCSAQ	33
928	Q6W2J9[1529-1561]		BCOR_HUMAN		no N		DGTRPLHDAVENDHLEIVRLLLSYGADPTLATY	33
929	Q5H9F3	BCoR-like protein 1 (BCoR-L1) (BCL6 corepressor-like protein 1)	BCORL_HUMAN
930	Q5H9F3[1455-1487]		BCORL_HUMAN		L-8N	L(X)4(AC)(DEN)(ILV)N	AGYTALHEACSRGWTDILNILLEHGANVNCSAQ	33
931	Q5H9F3[1488-1520]		BCORL_HUMAN		no N		DGTRPVHDAVVNDNLETIWLLLSYGADPTLATY	33
932	Q5H9F3[1521-1552]		BCORL_HUMAN		no N		SGQTAMKLASSDTMKRFLSDHLSDLQGRAEGD	32
933	A6QL63	Ankyrin repeat and BTB/POZ domain-containing protein BTBD11	BTBDB_HUMAN
934	A6QL63[603-635]		BTBDB_HUMAN		L-8N	L(X)4(AC)(DEN)(ILV)N	QGMTPLMYACVRGDEAMVQMLLDAGADLNVEVV	33
935	A6QL63[649-681]		BTBDB_HUMAN		no N		RHWTALTFAVLHGHIPVVQLLLDAGAKVEGSVE	33
936	A6QL63[687-719]		BTBDB_HUMAN		no N		YSETPLQLAAAVGNFELVSLLLERGADPLIGTM	33
937	A6QL63[730-762]		BTBDB_HUMAN		no N		GDMNSFSQAAAHGHRNVFRKLLAQPEKEKSDIL	33
938	A6QL63[825-857]		BTBDB_HUMAN		no N		TWLESLRIAFQQHRRPLIQCLLKEFKTIQEEEY	33
939	P42771	Cyclin-dependent kinase inhibitor 2A, isoforms 1/2/3 (Cyclin-dependent kinase 4 inhibitor A) (CDK4I) (p16-INK4a) (p16INK4A) (p16-INK4) (Multiple tumor suppressor 1) (MTS-1)	CD2A1_HUMAN
940	P42771[11-43]		CD2A1_HUMAN		L-8N		PSADWLATAAARGRVEEVRALLEAGALPNAPNS	33
941	P42771[44-75]		CD2A1_HUMAN		L-8N		YGRRPIQVMMMGSARVAELLLLHGAEPNCADP	32
942	P42771[77-109]		CD2A1_HUMAN		no N		TLTRPVHDAAREGFLDTLVVLHRAGARLDVRDA	33
943	P42771[110-142]		CD2A1_HUMAN		Other N		WGRLPVDLAEELGHRDVARYLRAAAGGTRGSNH	33
944	P42772	Cyclin-dependent kinase 4 inhibitor B (p14-INK4b) (p15-INK4b) (p15INK4B) (Multiple tumor suppressor 2) (MTS-2)	CDN2B_HUMAN
945	P42772[13-45]		CDN2B_HUMAN		L-8N		GSDEGLASAAARGLVEKVRQLLEAGADPNGVNR	33
946	P42772[46-77]		CDN2B_HUMAN		L-8N		FGRRAIQVMMMGSARVAELLLLHGAEPNCADP	32
947	P42772[79-111]		CDN2B_HUMAN		no N		TLTRPVHDAAREGFLDTLVVLHRAGARLDVRDA	33
948	P42772[112-141]		CDN2B_HUMAN		no N		WGRLPVDLAEERGHRDVAGYLRTATGD	27
949	P42773	Cyclin-dependent kinase 4 inhibitor C (p18-INK4c) (Cyclin-dependent kinase 6 inhibitor) (p18-INK6)	CDN2C_HUMAN
950	P42773[4-36]		CDN2C_HUMAN		L-8N		PWGNELASAAARGDLEQLTSLLQNNVNVNAQNG	33
951	P42773[37-68]		CDN2C_HUMAN		Other N		FGRTALQVMKLGNPEIARRLLLRGANPDLKDR	32
952	P42773[69-101]		CDN2C_HUMAN		L-8N	L(X)4(AC)(DEN)(ILV)N	TGFAVIHDAARAGFLDTLQTLLEFQADVNIEDN	33
953	P42773[102-135]		CDN2C_HUMAN		Other N		EGNLPLHLAAKEGHLRVVEFLVKHTASNVGHRNH	34
954	P42773[136-168]		CDN2C_HUMAN		Other N		KGDTACDLARLYGRNEVVSLMQANGAGGATNLQ	33
955	P55273	Cyclin-dependent kinase 4 inhibitor D (p19-INK4d)	CDN2D_HUMAN
956	P55273[41-72]		CDN2D_HUMAN		L-8N		FGKTALQVMMFGSTAIALELLKQGASPNVQDT	32
957	P55273[73-105]		CDN2D_HUMAN	Yes, peptide in vitro	L-8N	L(X)4(AC)(DEN)(ILV)N	SGTSPVHDAARTGFLDTLKVLVEHGADVNVPDG	33
958	P55273[106-137]		CDN2D_HUMAN		no N		TGALPIHLAVQEGHTAVVSFLAAESDLHRRDA	32
959	P55273[138-169]		CDN2D_HUMAN		no N		RGLTPLELALQRGAQDLVDILQGHMVAPL	29
960	Q15027	Centaurin-beta-1 (Cnt-b1) (ARFGAP with coiled-coil, ANK repeat and PH domain-containing protein 1) (ACAP1)	CENB1_HUMAN
961	Q15027[606-638]		CENB1_HUMAN		L-8N	L(X)4(AC)(DEN)(ILV)N	DNATPLIQATAANSLLACEFLLQNGANVNQADS	33
962	Q15027[639-671]		CENB1_HUMAN		no N		AGRGPLHHATILGHTGLACLFLKRGADLGARDS	33
963	Q15027[672-705]		CENB1_HUMAN		no N		EGRDPLTIAMETANADIVTLLRLAKMREAEAAQG	34
964	Q15057	Centaurin-beta-2 (Cnt-b2) (ARFGAP with coiled-coil, ANK repeat and PH domain-containing protein 2) (ACAP2)	CENB2_HUMAN
965	Q15057[605-637]		CENB2_HUMAN		Other N		NPGLQLYRASYEKNLPKMAEALAHGADVNWANS	33
966	Q15057[640-672]		CENB2_HUMAN		L-8N	L(X)4(AC)(DEN)(ILV)N	NKATPLIQAVLGGSLVTCEFLLQNGANVNQRDV	33
967	Q15057[673-705]		CENB2_HUMAN		Other N		QGRGPLHHATVLGHTGQVCLFLKRGANQHATDE	33
968	Q15057[706-738]		CENB2_HUMAN		Other N		EGKDPLSIAVEAANADIVTLLRLARMNEEMRES	33
969	Q96P50	Centaurin-beta-5	CENB5_HUMAN
970	Q96P50[595-626]		CENB5_HUMAN		Other N		LLAHRAARARDLPALAAALAHGAEVNWADAED	32
971	Q96P50[627-659]		CENB5_HUMAN		L-8N	L(X)4(AC)(DEN)(ILV)N	EGKTPLVQAVLGGSLIVCEFLLQNGADVNQRDS	33
972	Q96P50[660-692]		CENB5_HUMAN		no N		RGRAPLHHATLLGRTGQVCLFLKRGADQHALDQ	33
973	Q96P50[693-725]		CENB5_HUMAN		no N		EQRDPLAIAVQAANADIVTLLRLARMAEEMREA	33
974	Q99490	Centaurin-gamma-1 (ARF-GAP with GTP-binding protein-like, ankyrin repeat and pleckstrin homology domains 2) (AGAP-2) (Phosphatidylinositol-3-kinase enhancer) (PIKE) (GTP-binding and GTPase-activating protein 2) (GGAP2)	CENG1_HUMAN
975	Q99490[1090-1122]		CENG1_HUMAN		no N		QLRSPLHLAAELAHVVITQLLLWYGADVAARDA	33
976	Q99490[1123-1155]		CENG1_HUMAN		no N		QGRTALFYARQAGSQLCADILLQHGCPGEGGSA	33
977	Q9UPQ3	Centaurin-gamma-2 (ARF-GAP with GTP-binding protein-like, ankyrin repeat and pleckstrin homology domains 1) (AGAP-1) (GTP-binding and GTPase-activating protein 1) (GGAP1)	CENG2_HUMAN
978	Q9UPQ3[768-800]		CENG2_HUMAN		no N		DGRTALHLACRKGNVVLAQLLIWYGVDVTARDA	33
979	Q9UPQ3[801-833]		CENG2_HUMAN		no N		HGNTALAYARQASSQECIDVLLQYGCPDERFVL	33
980	Q96P47	Centaurin-gamma-3 (ARF-GAP with GTP-binding protein-like, ankyrin repeat and pleckstrin homology domains 3) (AGAP-3) (MR1-interacting protein) (MRIP-1) (CRAM-associated GTPase) (CRAG)	CENG3_HUMAN
981	Q96P47[748-780]		CENG3_HUMAN		Other N		PLGQQLLRAVVEDDLRLLVMLLAHGSKEEVNET	33
982	Q96P47[785-817]		CENG3_HUMAN		no N		DGRTALHLSSAMANVVFTQLLIWYGVDVRSRDA	33
983	Q96P47[818-850]		CENG3_HUMAN		no N		RGLTPLAYARRAGSQECADILIQHGCPGEGCGL	33
984	Q96DZ5	CAP-Gly domain-containing linker protein 3 (Cytoplasmic linker protein 170-related 59 kDa protein) (CLIPR-59) (CLIP-170-related 59 kDa protein)	CLIP3_HUMAN
985	Q96DZ5[117-158]		CLIP3_HUMAN		no N		TDMTLLHYACKAGAHGVGDPAAAVRLSQQLLALGADVTLRSR	42
986	Q96DZ5[160-194]		CLIP3_HUMAN		Other N		TNMNALHYAAYFDVPDLVRVLLKGARPRVVNSTCS	35
987	Q96DZ5[197-229]		CLIP3_HUMAN		Other N		NHGSALHIAASSLCLGAAKCLLEHGANPALRNR	33
988	Q8N3C7	CAP-Gly domain-containing linker protein 4 (Restin-like protein 2)	CLIP4_HUMAN
989	Q8N3C7[65-104]		CLIP4_HUMAN		Other N		TSVSELFAILRQWVPQVQQNIDIIGNEILKRGCNVNDRDG	40
990	Q8N3C7[106-147]		CLIP4_HUMAN		no N		TDMTLLHYTCKSGAHGIGDVETAVKFATQLIDLGADISLRSR	42
991	Q8N3C7[149-183]		CLIP4_HUMAN		no N		TNMNALHYAAYFDVPELIRVILKTSKPKDVDATCS	35
992	Q8N3C7[186-218]		CLIP4_HUMAN		Other N		NFGTALHIAAYNLCAGAVKCLLEQGANPAFRND	33
993	Q9H078	Caseinolytic peptidase B protein homolog (Suppressor of potassium transport defect 3)	CLPB_HUMAN
994	Q9H078[133-165]		CLPB_HUMAN		L-8N	L(X)4(AC)(DEN)(ILV)N	NKDAALLEAARANNMQEVSRLLSEGADVNAKHR	33
995	Q9H078[166-198]		CLPB_HUMAN		L-8N		LGWTALMVAAINRNNSVVQVLLAAGADPNLGDD	33
996	Q9H078[265-297]		CLPB_HUMAN		Other N		KGCTALHYAVLADDYRTVKELLDGGANPLQRNE	33
997	Q9H078[298-330]		CLPB_HUMAN		no N		MGHTPLDYAREGEVMKLLRTSEAKYQEKQRKRE	33
998	Q9Y6Y1	Calmodulin-binding transcription activator 1	CMTA1_HUMAN
999	Q9Y6Y1[1064-1096]		CMTA1_HUMAN		no N		RGMTLLHLAAAQGYATLIQTLIKWRTKHADSID	33
1000	Q9Y6Y1[1109-1141]		CMTA1_HUMAN		no N		FSCTPLMWACALGHLEAAVVLYKWDRRAISIPD	33
1001	Q9Y6Y1[1143-1175]		CMTA1_HUMAN		no N		LGRLPLGIARSRGHVKLAECLEHLQRDEQAQLG	33
1002	O94983	Calmodulin-binding transcription activator 2	CMTA2_HUMAN
1003	O94983[710-748]		CMTA2_HUMAN		no N		RGMSLLHLAAAQGYARLIETLSQWRSVETGSLDLEQEVD	39
1004	O94983[755-788]		CMTA2_HUMAN		Other N		FSCTPLMWACALGHLEAAVLLFRWNRQALSIPDS	34
1005	O94983[789-821]		CMTA2_HUMAN		no N		LGRLPLSVAHSRGHVRLARCLEELQRQEPSVEP	33
1006	Q8WXD9	Caskin-1 (CASK-interacting protein 1)	CSKI1_HUMAN
1007	Q8WXD9[48-80]		CSKI1_HUMAN		Other N		DGFSALHHAALNGNTELISLLLEAQAAVDIKDN	33
1008	Q8WXD9[81-113]		CSKI1_HUMAN		Other N		KGMRPLHYAAWQGRKEPMKLVLKAGSAVNIPSD	33
1009	Q8WXD9[114-146]		CSKI1_HUMAN		Other N		EGHIPLHLAAQHGHYDVSEMLLQHQSNPCMVDN	33
1010	Q8WXD9[147-179]		CSKI1_HUMAN		Other N		SGKTPLDLACEFGRVGVVQLLLSSNMCAALLEP	33
1011	Q8WXD9[188-219]		CSKI1_HUMAN		L-8N		NGTSPLHLAAKNGHIDIIRLLLQAGIDINRQT	32
1012	Q8WXD9[220-252]		CSKI1_HUMAN		Other N		KSGTALHEAALCGKTEVVRLLLDSGINAHVRNT	33
1013	Q8WXE0	Caskin-2	CSKI2_HUMAN
1014	Q8WXE0[48-80]		CSKI2_HUMAN		no N		DGFSALHHAALGGSLELIALLLEAQATVDIKDS	33
1015	Q8WXE0[81-113]		CSKI2_HUMAN		L-8N		NGMRPLHYAAWQGRLEPVRLLLRASAAVNAASL	33
1016	Q8WXE0[114-146]		CSKI2_HUMAN		Other N		DGQIPLHLAAQYGHYEVSEMLLQHQSNPCLVNK	33
1017	Q8WXE0[147-179]		CSKI2_HUMAN		no N		AKKTPLDLACEFGRLKVAQLLLNSHLCVALLEG	33
1018	Q8WXE0[188-219]		CSKI2_HUMAN		L-8N		NYTTPLHLAAKNGHREVIRQLLRAGIEINRQT	32
1019	Q8WXE0[220-252]		CSKI2_HUMAN		L-8N		KTGTALHEAALYGKTEVVRLLLEGGVDVNIRNT	33
1020	Q9NVP4	Ankyrin repeat-containing protein C20orf12	CT012_HUMAN
1021	Q9NVP4[432-466]		CT012_HUMAN		L-8N		ENRLLLKEVGPTGEGRVSVIEQLLDEGADPNCCDE	35
1022	Q9NVP4[467-499]		CT012_HUMAN		no N		DNRPVITVAVMNKHHEAIPVLVQRGADIDQQWG	33
1023	Q9NVP4[501-536]		CT012_HUMAN		Other N		LRNTALHEATLLGLAGRESTATLLGCNASIQKKNAG	36
1024	Q96P64	Centaurin-gamma-like family member 1	CTLF1_HUMAN
1025	Q96P64[600-632]		CTLF1_HUMAN		no N		DGCTALHLACRKGNVVLAQLLIWYGVDVMARDA	33
1026	Q96P64[633-665]		CTLF1_HUMAN		no N		HGNTALTYARQASSQECINVLLQYGCPDECV	31
1027	A6NIR3	Centaurin-gamma-like family member 2	CTLF2_HUMAN
1028	A6NIR3[600-632]		CTLF2_HUMAN		no N		DGCTALHLACRKGNVVLAQLLIWYGVDVMARDA	33
1029	A6NIR3[633-665]		CTLF2_HUMAN		no N		HGNTALTYARQASSQECINVLLQYGCPDECV	31
1030	Q5VW22	Centaurin-gamma-like family member 3	CTLF3_HUMAN
1031	Q5VW22[600-632]		CTLF3_HUMAN		no N		DGCTALHLACRKGNVVLAQLLIWYGVDVMARDA	33
1032	Q5VW22[633-665]		CTLF3_HUMAN		no N		HGNTALTYARQASSQECINVLLQYGCPDECV	31
1033	Q5VUJ5	Centaurin-gamma-like family member 4	CTLF4_HUMAN
1034	Q5VUJ5[600-632]		CTLF4_HUMAN		no N		DGCTALHLACRKGNVVLAQLLIWYGVDVMARDA	33
1035	Q5VUJ5[633-665]		CTLF4_HUMAN		no N		HGNTALTYARQASSQECINVLLQYGCPDECV	31
1036	Q5SRD3	Centaurin-gamma-like family member 5	CTLF5_HUMAN
1037	Q5SRD3[600-632]		CTLF5_HUMAN		no N		DGCTALHLACRKGNVVLAQLLIWYGVDVMARDA	33
1038	Q5SRD3[633-665]		CTLF5_HUMAN		no N		HGNTALTYARQASSQECINVLLQYGCPDECV	31
1039	A8MT82	Putative centaurin-gamma-like family member 11P	CTLFB_HUMAN
1040	A8MT82[608-640]		CTLFB_HUMAN		no N		DGCTALHLACRKGNVVLAQLLIWYRVDVMARDA	33
1041	A8MT82[641-673]		CTLFB_HUMAN		no N		HGNTALTYARQASSQECINVLLQYGCPDECV	31
1042	Q8TF27	Centaurin-gamma-like protein KIAA1975	CTLFX_HUMAN
1043	Q8TF27[487-519]		CTLFX_HUMAN		no N		DGCTALHLACRKGNVVLAQLLIWYGVDVMARDA	33
1044	Q8TF27[520-552]		CTLFX_HUMAN		no N		HGNTALTYARQASSQECINVLLQYGCPDECV	31
1045	Q8WZ74	Cortactin-binding protein 2	CTTB2_HUMAN
1046	Q8WZ74[709-742]		CTTB2_HUMAN		L-8N		GRPTLLQQAAAQGNVTLLSMLLNEEGLDINYSCE	34
1047	Q8WZ74[743-775]		CTTB2_HUMAN		L-8N		DGHSALYSAAKNGHTDCVRLLLSAEAQVNAADK	33
1048	Q8WZ74[776-808]		CTTB2_HUMAN		L-8N	L(X)4(AC)(DEN)(ILV)N	NGFTPLCAAAAQGHFECVELLISYDANINHAAD	33
1049	Q8WZ74[809-841]		CTTB2_HUMAN		Other N		GGQTPLYLACKNGNKECIKLLLEAGTNRSVKTT	33
1050	Q8WZ74[842-874]		CTTB2_HUMAN		Other N		DGWTPVHAAVDTGNVDSLKLLMYHRIPAHGNSF	33
1051	Q8WZ74[912-945]		CTTB2_HUMAN		no N		EGWTAAHIAASKGFKNCLEILCRHGGLEPERRDK	34
1052	P53355	Death-associated protein kinase 1	DAPK1_HUMAN
1053	P53355[378-410]		DAPK1_HUMAN		no N		HGTPPLLIAAGCGNIQILQLLIKRGSRIDVQDK	33
1054	P53355[411-443]		DAPK1_HUMAN		no N		GGSNAVYWAARHGHVDTLKFLSENKCPLDVKDK	33
1055	P53355[444-478]		DAPK1_HUMAN		L-8N		SGEMALHVAARYGHADVAQLLCSFGSNPNIQDKEE	35
1056	P53355[479-511]		DAPK1_HUMAN		L-8N	L(X)4(AC)(DEN)(ILV)N	ETPLHCAAWHGYYSVAKALCEAGCNVNIKNREG	33
1057	P53355[512-544]		DAPK1_HUMAN		L-8N	L(X)4(AC)(DEN)(ILV)N	ETPLLTASARGYHDIVECLAEHGADLNACDKDG	33
1058	P53355[545-577]		DAPK1_HUMAN		no N		HIALHLAVRRCQMEVIKTLLSQGCFVDYQDRHG	33
1059	P53355[578-610]		DAPK1_HUMAN		Other N		NTPLHVACKDGNMPIVVALCEANCNLDISNKYG	33
1060	P53355[611-643]		DAPK1_HUMAN		no N		RTPLHLAANNGILDVVRYLCLMGASVEALTTDG	33
1061	P53355[877-909]		DAPK1_HUMAN		no N		KNPLQVVLVATHADIMNVPRPAGGEFGYDKDTS	33
1062	P53355[1164-1201]		DAPK1_HUMAN		Other N		DADIRLWVNGCKLANRGAELLVLLVNHGQGIEVQVRGL	38
1063	Q9ULH1	130 kDa phosphatidylinositol 4,5-biphosphate-dependent ARF1 GTPase-activating protein (PIP2-dependent ARF1 GAP) (ADP-ribosylation factor-directed GTPase-activating protein 1) (ARF GTPase-activating protein 1) (Development and differentiation-enhancing factor 1) (Differentiation-enhancing factor 1) (DEF-1)	DDEF1_HUMAN
1064	Q9ULH1[600-635]		DDEF1_HUMAN		Other N		LGETALHLAVRTADQTSLHLVDFLVQNCGNLDKQTA	36
1065	Q9ULH1[636-668]		DDEF1_HUMAN		Other N		LGNTVLHYCSMYSKPECLKLLLRSKPTVDIVNQ	33
1066	O43150	Development and differentiation-enhancing factor 2 (Pyk2 C-terminus-associated protein) (PAP) (Paxillin-associated protein with ARFGAP activity 3) (PAG3)	DDEF2_HUMAN
1067	O43150[584-619]		DDEF2_HUMAN		Other N		PDETALHLAVRSVDRTSLHIVDFLVQNSGNLDKQTG	36
1068	O43150[620-652]		DDEF2_HUMAN		Other N		KGSTALHYCCLTDNAECLKLLLRGKASIEIANE	33
1069	O43150[653-685]		DDEF2_HUMAN		Other N		SGETPLDIAKRLKHEHCEELLTQALSGRFNSHV	33
1070	Q8TDY4	Development and differentiation-enhancing factor-like 1 (Protein up-regulated in liver cancer 1)	DDFL1_HUMAN
1071	Q8TDY4[585-620]		DDFL1_HUMAN		Other N		PEELVLHLAVKVANQASLPLVDFIIQNGGHLDAKAA	36
1072	Q8TDY4[621-653]		DDFL1_HUMAN		Other N		DGNTALHYAALYNQPDCLKLLLKGRALVGTVNE	33
1073	O75912	Diacylglycerol kinase iota (DAG kinase iota) (2.7.1.107) (Diglyceride kinase iota) (DGK-iota)	DGKI_HUMAN
1074	O75912[958-993]		DGKI_HUMAN		no N		DHCSLLHYAAKTGNGEIVKYILDHGPSELLDMADSE	36
1075	O75912[994-1029]		DGKI_HUMAN		no N		TGETALHKAACQRNRAVCQLLVDAGASLRKTDSKGK	36
1076	Q13574	Diacylglycerol kinase zeta (DAG kinase zeta) (2.7.1.107) (Diglyceride kinase zeta) (DGK-zeta)	DGKZ_HUMAN
1077	Q13574[1011-1044]		DGKZ_HUMAN		no N		QSRTLLHHAVSTGSKDVVRYLLDHAPPEILDAVE	34
1078	Q13574[1046-1078]		DGKZ_HUMAN		no N		NGETCLHQAAALGQRTICHYIVEAGASLMKTDQ	33
1079	Q86WC6	Dysferlin-interacting protein 1 (Toonin)	DYSI1_HUMAN
1080	Q86WC6[63-95]		DYSI1_HUMAN		no N		SGLAALHEAVLSGNLECVKLLVKYGADIHQRDE	33
1081	Q86WC6[96-128]		DYSI1_HUMAN		L-8N		AGWTPLHIACSDGYPDIARYLISLGADRDATND	33
1082	Q9H9B1	Histone-lysine N-methyltransferase, H3 lysine-9 specific 5 (2.1.1.43) (Histone H3-K9 methyltransferase 5) (H3-K9-HMTase 5) (Euchromatic histone-lysine N-methyltransferase 1) (Eu-HMTase1) (G9a-like protein 1) (GLP1) (Lysine N-methyltransferase 1D)	EHMT1_HUMAN
1083	Q9H9B1[706-738]		EHMT1_HUMAN		Other N		FHPKQLYFSARQGELQKVLLMLVDGIDPNFKME	33
1084	Q9H9B1[741-773]		EHMT1_HUMAN		Other N		NKRSPLHAAAEAGHVDICHMLVQAGANIDTCSE	33
1085	Q9H9B1[774-806]		EHMT1_HUMAN		no N		DQRTPLMEAAENNHLEAVKYLIKAGALVDPKDA	33
1086	Q9H9B1[807-840]		EHMT1_HUMAN		L-8N		EGSTCLHLAAKKGHYEVVQYLLSNGQMDVNCQDD	34
1087	Q9H9B1[841-873]		EHMT1_HUMAN		L-8N		GGWTPMIWATEYKHVDLVKLLLSKGSDINIRDN	33
1088	Q9H9B1[874-906]		EHMT1_HUMAN		Other N		EENICLHWAAFSGCVDIAEILLAAKCDLHAVNI	33
1089	Q9H9B1[907-939]		EHMT1_HUMAN		Other N		HGDSPLHIAARENRYDCVVLFLSRDSDVTLKNK	33
1090	Q9H9B1[940-976]		EHMT1_HUMAN		no N		EGETPLQCASLNSQVWSALQMSKALQDSAPDRPSPVE	37
1091	Q96KQ7	Histone-lysine N-methyltransferase, H3 lysine-9 specific 3 (2.1.1.43) (Histone H3-K9 methyltransferase 3) (H3-K9-HMTase 3) (Euchromatic histone-lysine N-methyltransferase 2) (HLA-B-associated transcript 8) (Protein G9a) (Lysine N-methyltransferase 1C)	EHMT2_HUMAN
1092	Q96KQ7[649-681]		EHMT2_HUMAN		Other N		FHPRQLYLSVKQGELQKVILMLLDNLDPNFQSD	33
1093	Q96KQ7[684-716]		EHMT2_HUMAN		L-8N	L(X)4(AC)(DEN)(ILV)N	SKRTPLHAAAQKGSVEICHVLLQAGANINAVDK	33
1094	Q96KQ7[717-749]		EHMT2_HUMAN		no N		QQRTPLMEAVVNNHLEVARYMVQRGGCVYSKEE	33
1095	Q96KQ7[750-783]		EHMT2_HUMAN		L-8N		DGSTCLHHAAKIGNLEMVSLLLSTGQVDVNAQDS	34
1096	Q96KQ7[784-816]		EHMT2_HUMAN		Other N		GGWTPIIWAAEHKHIEVIRMLLTRGADVTLTDN	33
1097	Q96KQ7[817-849]		EHMT2_HUMAN		Other N		EENICLHWASFTGSAAIAEVLLNARCDLHAVNY	33
1098	Q96KQ7[850-882]		EHMT2_HUMAN		L-8N		HGDTPLHIAARESYHDCVLLFLSRGANPELRNK	33
1099	B1AK53	Espin (Ectoplasmic specialization protein) (Autosomal recessive deafness type 36 protein)	ESPN_HUMAN
1100	B1AK53[1-34]		ESPN_HUMAN		no N		MALEQALQAARQGELDVLRSLHAAGLLGPSLRDP	34
1101	B1AK53[35-67]		ESPN_HUMAN		no N		LDALPVHHAARAGKLHCLRFLVEEAALPAAARA	33
1102	B1AK53[69-102]		ESPN_HUMAN		Other N		NGATPAHDASATGHLACLQWLLSQGGCRVQDKDN	34
1103	B1AK53[103-136]		ESPN_HUMAN		no N		SGATVLHLAARFGHPEVVNWLLHHGGGDPTAATD	34
1104	B1AK53[137-170]		ESPN_HUMAN		Other N		MGALPIHYAAAKGDFPSLRLLVEHYPEGVNAQTK	34
1105	B1AK53[171-204]		ESPN_HUMAN		no N		NGATPLYLACQEGHLEVTQYLVQECGADPHARAH	34
1106	B1AK53[205-238]		ESPN_HUMAN		no N		DGMTPLHAAAQMGHSPVIVWLVSCTDVSLSEQDK	34
1107	B1AK53[239-270]		ESPN_HUMAN		no N		DGATAMHFAASRGHTKVLSWLLLHGGEISADL	32
1108	B1AK53[271-303]		ESPN_HUMAN		no N		WGGTPLHDAAENGELECCQILVVNGAELDVRDR	33
1109	Q6ZVH7	Espin-like protein	ESPNL_HUMAN
1110	Q6ZVH7[1-34]		ESPNL_HUMAN		no N		MEKQRALVAAKDGDVATLERLLEAGALGPGITDA	34
1111	Q6ZVH7[35-67]		ESPNL_HUMAN		Other N		LGAGLVHHATRAGHLDCVKFLVQRAQLPGNQRA	33
1112	Q6ZVH7[69-102]		ESPNL_HUMAN		no N		NGATPAHDAAATGSLAELCWLVREGGCGLQDQDA	34
1113	Q6ZVH7[103-135]		ESPNL_HUMAN		no N		SGVSPLHLAARFGHPVLVEWLLHEGHSATLETR	33
1114	Q6ZVH7[136-169]		ESPNL_HUMAN		Other N		EGARPLHHAAVSGDLTCLKLLTAAHGSSVNRRTR	34
1115	Q6ZVH7[170-203]		ESPNL_HUMAN		no N		SGASPLYLACQEGHLHLAQFLVKDCGADVHLRAL	34
1116	Q6ZVH7[204-237]		ESPNL_HUMAN		Other N		DGMSALHAAAARGHYSLVVWLVTFTDIGLTARDN	34
1117	Q6ZVH7[238-269]		ESPNL_HUMAN		no N		EGATALHFAARGGHTPILDRLLLMGTPILRDS	32
1118	Q6ZVH7[270-302]		ESPNL_HUMAN		no N		WGGTPLHDAAENGQMECCQTLVSHHVDPSLRDE	33
1119	Q6ZVH7[303-335]		ESPNL_HUMAN		no N		DGYTAADLAEYHGHRDCAQYLREVAQPVPLLMT	33
1120	Q8TC84	Fibronectin type 3 and ankyrin repeat domains protein 1	FANK1_HUMAN
1121	Q8TC84[109-142]		FANK1_HUMAN		Other N		ISSEHLHRAVSVNDEDLLVRILQGGRVKVDVPNK	34
1122	Q8TC84[143-175]		FANK1_HUMAN		L-8N		FGFTALMVAAQKGYTRLVKILVSNGTDVNLKNG	33
1123	Q8TC84[176-208]		FANK1_HUMAN		no N		SGKDSLMLACYAGHLDVVKYLRRHGASWQARDL	33
1124	Q8TC84[209-241]		FANK1_HUMAN		no N		GGCTALHWAADGGHCSVIEWMIKDGCEVDVVDT	33
1125	Q8TC84[243-276]		FANK1_HUMAN		L-8N	L(X)4(AC)(DEN)(ILV)N	SGWTPLMRVSAVSGNQRVASLLIDAGANVNVKDR	34
1126	Q8TC84[277-309]		FANK1_HUMAN		Other N		NGKTPLMVAVLNNHEELVQLLLDKGADASVKNE	33
1127	Q9BSK4	Protein fem-1 homolog A (FEM1-alpha) (FEM1a) (Prostaglandin E receptor 4-associated protein)	FEM1A_HUMAN
1128	Q9BSK4[2-34]		FEM1A_HUMAN		no N		DLRTAVYNAARDGKLQLLQKLLSGRSREELDEL	33
1129	Q9BSK4[40-73]		FEM1A_HUMAN		no N		GGGTPLLIAARYGHLDVVEYLVDRCGASVEAGGS	34
1130	Q9BSK4[82-114]		FEM1A_HUMAN		L-8N		EGAPPLWAASAAGHLDVVRSLLRRGASVNRTTR	33
1131	Q9BSK4[115-148]		FEM1A_HUMAN		Other N		TNSTPLRAACFDGHLEVVRYLVGEHQADLEVANR	34
1132	Q9BSK4[149-181]		FEM1A_HUMAN		L-8N		HGHTCLMISCYKGHREIARYLLEQGAQVNRRSA	33
1133	Q9BSK4[182-213]		FEM1A_HUMAN		no N		KGNTALHDCAESGSLEILQLLLGCKARMERDG	32
1134	Q9BSK4[214-246]		FEM1A_HUMAN		no N		YGMTPLLAASVTGHTNIVEYLIQEQPGQEQVAG	33
1135	Q9BSK4[534-579]		FEM1A_HUMAN		no N		NGFTPLHMAVDKDTTNVGRYPVGRFPSLHVVKVLLDCGADPDSRDF	46
1136	Q9BSK4[580-612]		FEM1A_HUMAN		Other N		DNNTPLHIAAQNNCPAIMNALIEAGAHMDATNA	33
1137	Q9UK73	Protein fem-1 homolog B (FEM1-beta) (FEM1b) (Fem-1-like death receptor-binding protein alpha) (F1A-alpha)	FEM1B_HUMAN
1138	Q9UK73[45-77]		FEM1B_HUMAN		no N		QRSTPLIIAARNGHAKVVRLLLEHYRVQTQQTG	33
1139	Q9UK73[87-119]		FEM1B_HUMAN		L-8N	L(X)4(AC)(DEN)(ILV)N	DGATALWCAAGAGHFEVVKLLVSHGANVNHTTV	33
1140	Q9UK73[120-152]		FEM1B_HUMAN		Other N		TNSTPLRAACFDGRLDIVKYLVENNANISIANK	33
1141	Q9UK73[153-185]		FEM1B_HUMAN		L-8N		YDNTCLMIAAYKGHTDVVRYLLEQRADPNAKAH	33
1142	Q9UK73[186-217]		FEM1B_HUMAN		Other N		CGATALHFAAEAGHIDIVKELIKWRAAIVVNG	32
1143	Q9UK73[218-251]		FEM1B_HUMAN		no N		HGMTPLKVAAESCKADVVELLLSHADCDRRSRIE	34
1144	Q9UK73[483-530]		FEM1B_HUMAN	Yes, peptide in vitro	L-8N	L(X)4(AC)(DEN)(ILV)N	EGFTLLHLAVNSNTPVDDFHTNDVCSFPNALVTKLLLDCGAEVNAVDN	48
1145	Q9UK73[531-571]		FEM1B_HUMAN		Other N		EGNSALHIIVQYNRPISDFLTLHSIIISLVEAGAHTDMTNK	41
1146	Q96JP0	Protein fem-1 homolog C (FEM1-gamma) (FEM1c)	FEM1C_HUMAN
1147	Q96JP0[2-34]		FEM1C_HUMAN		no N		DLKTAVFNAARDGKLRLLTKLLASKSKEEVSSL	33
1148	Q96JP0[40-73]		FEM1C_HUMAN		no N		NGATPLLMAARYGHLDMVEFLLEQCSASIEVGGS	34
1149	Q96JP0[82-114]		FEM1C_HUMAN		L-8N		EGAPPLWAASAAGHLKVVQSLLNHGASVNNTTL	33
1150	Q96JP0[115-147]		FEM1C_HUMAN		Other N		TNSTPLRAACFDGHLEIVKYLVEHKADLEVSNR	33
1151	Q96JP0[148-180]		FEM1C_HUMAN		L-8N	L(X)4(AC)(DEN)(ILV)N	HGHTCLMISCYKGHKEIAQYLLEKGADVNRKSV	33
1152	Q96JP0[181-212]		FEM1C_HUMAN		no N		KGNTALHDCAESGSLDIMKMLLMYCAKMEKDG	32
1153	Q96JP0[213-245]		FEM1C_HUMAN		no N		YGMTPLLSASVTGHTNIVDFLTHHAQTSKTERI	33
1154	Q96JP0[481-526]		FEM1C_HUMAN		L-8N	L(X)4(AC)(DEN)(ILV)N	NNFSPLHLAVDKNTTCVGRYPVCKFPSLQVTAILIECGADVNVRDS	46
1155	Q96JP0[527-559]		FEM1C_HUMAN		Other N		DDNSPLHIAALNNHPDIMNLLIKSGAHFDATNL	33
1156	Q06547	GA-binding protein subunit beta-1 (GABP subunit beta-1) (GABPB-1) (GABP subunit beta-2) (GABPB-2) (Transcription factor E4TF1-53) (Transcription factor E4TF1-47) (Nuclear respiratory factor 2)	GABP1_HUMAN
1157	Q06547[5-36]		GABP1_HUMAN		no N		DLGKKLLEAARAGQDDEVRILMANGAPFTTDW	32
1158	Q06547[37-69]		GABP1_HUMAN		no N		LGTSPLHLAAQYGHYSTTEVLLRAGVSRDARTK	33
1159	Q06547[70-102]		GABP1_HUMAN	Yes, peptide in vitro	L-8N	L(X)4(AC)(DEN)(ILV)N	VDRTPLHMAASEGHASIVEVLLKHGADVNAKDM	33
1160	Q06547[103-135]		GABP1_HUMAN		no N		LKMTALHWATEHNHQEVVELLIKYGADVHTQSK	33
1161	Q06547[136-169]		GABP1_HUMAN		Other N		FCKTAFDISIDNGNEDLAEILQIAMQNQINTNPE	34
1162	Q8TAK5	GA-binding protein subunit beta-2	GABP2_HUMAN
1163	Q8TAK5[5-36]		GABP2_HUMAN		no N		DLGKRLLEAARKGQDDEVRTLMANGAPFTTDW	32
1164	Q8TAK5[37-69]		GABP2_HUMAN		no N		LGTSPLHLAAQYGHYSTAEVLLRAGVSRDARTK	33
1165	Q8TAK5[70-102]		GABP2_HUMAN		L-8N	L(X)4(AC)(DEN)(ILV)N	VDRTPLHMAAADGHAHIVELLVRNGADVNAKDM	33
1166	Q8TAK5[103-135]		GABP2_HUMAN		no N		LKMTALHWATERHHRDVVELLIKYGADVHAFSK	33
1167	Q8TAK5[136-169]		GABP2_HUMAN		Other N		FDKSAFDIALEKNNAEILVILQEAMQNQVNVNPE	34
1168	Q9Y2X7	ARF GTPase-activating protein GIT1 (G protein-coupled receptor kinase-interactor 1) (GRK-interacting protein 1) (Cool-associated and tyrosine-phosphorylated protein 1) (Cat-1)	GIT1_HUMAN
1169	Q9Y2X7[132-164]		GIT1_HUMAN		L-8N		DLSKQLHSSVRTGNLETCLRLLSLGAQANFFHP	33
1170	Q9Y2X7[166-198]		GIT1_HUMAN		no N		KGTTPLHVAAKAGQTLQAELLVVYGADPGSPDV	33
1171	Q9Y2X7[199-231]		GIT1_HUMAN		no N		NGRTPIDYARQAGHHELAERLVECQYELTDRLA	33
1172	Q14161	ARF GTPase-activating protein GIT2 (G protein-coupled receptor kinase-interactor 2) (GRK-interacting protein 2) (Cool-interacting tyrosine-phosphorylated protein 2) (CAT2) (CAT-2)	GIT2_HUMAN
1173	Q14161[132-164]		GIT2_HUMAN		L-8N		DLSKQLHSSVRTGNLETCLRLLSLGAQANFFHP	33
1174	Q14161[166-198]		GIT2_HUMAN		no N		KGNTPLHVASKAGQILQAELLAVYGADPGTQDS	33
1175	Q14161[199-231]		GIT2_HUMAN		no N		SGKTPVDYARQGGHHELAERLVEIQYELTDRLA	33
1176	O94925	Glutaminase kidney isoform, mitochondrial (GLS) (3.5.1.2) (L-glutamine amidohydrolase) (K-glutaminase)	GLSK_HUMAN
1177	O94925[585-618]		GLSK_HUMAN		Other N		DSRTALHVAAAEGHVEVVKFLLEACKVNPFPKDR	34
1178	O94925[619-651]		GLSK_HUMAN		no N		WNNTPMDEALHFGHHDVFKILQEYQVQYTPQGD	33
1179	Q9UI32	Glutaminase liver isoform, mitochondrial (GLS) (3.5.1.2) (L-glutamine amidohydrolase) (L-glutaminase)	GLSL_HUMAN
1180	Q9UI32[518-551]		GLSL_HUMAN		Other N		DSRTALHVAAAEGHIEVVKFLIEACKVNPFAKDR	34
1181	Q9UI32[552-584]		GLSL_HUMAN		no N		WGNIPLDDAVQFNHLEVVKLLQDYQDSYTLSET	33
1182	Q8IYU2	E3 ubiquitin-protein ligase HACE1 (6.3.2.-) (HECT domain and ankyrin repeat-containing E3 ubiquitin-protein ligase 1)	HACE1_HUMAN
1183	Q8IYU2[64-96]		HACE1_HUMAN		L-8N		VKRSLLHIAANCGSVECLVLLLKKGANPNYQDI	33
1184	Q8IYU2[97-129]		HACE1_HUMAN		L-8N	L(X)4(AC)(DEN)(ILV)N	SGCTPLHLAARNGQKKCMSKLLEYSADVNICNN	33
1185	Q8IYU2[130-162]		HACE1_HUMAN		no N		EGLTAIHWLAVNGRTELLHDLVQHVSDVDVEDA	33
1186	Q8IYU2[163-195]		HACE1_HUMAN		L-8N	L(X)4(AC)(DEN)(ILV)N	MGQTALHVACQNGHKTTVQCLLDSGADINRPNV	33
1187	Q8IYU2[196-227]		HACE1_HUMAN		no N		SGATPLYFACSHGQRDTAQILLLRGAKYLPDK	32
1188	Q8IYU2[228-260]		HACE1_HUMAN		no N		NGVTPLDLCVQGGYGETCEVLIQYHPRLFQTII	33
1189	Q9ULT8	E3 ubiquitin-protein ligase HECTD1 (6.3.2.-) (HECT domain-containing protein 1) (E3 ligase for inhibin receptor) (EULIR)	HECD1_HUMAN
1190	Q9ULT8[395-425]		HECD1_HUMAN		L-8N	L(X)4(AC)(DEN)(ILV)N	VGQTLLNWASAFGTQEMVEFLCERGADVNRG	31
1191	Q9ULT8[426-458]		HECD1_HUMAN		Other N		QRSSSLHYAACFGRPQVAKTLLRHGANPDLRDE	33
1192	Q9ULT8[459-494]		HECD1_HUMAN		Other N		DGKTPLDKARERGHSEVVAILQSPGDWMCPVNKGDD	36
1193	Q9ULT8[579-615]		HECD1_HUMAN		no N		ITATVLDQEDDDDGHLLALQIIRDIVDKGGDIYKHQL	37
1194	Q8WUF5	RelA-associated inhibitor (Inhibitor of ASPP protein) (Protein iASPP) (PPP1R13B-like protein) (NFkB-interacting protein 1)	IASPP_HUMAN
1195	Q8WUF5[659-691]		IASPP_HUMAN		L-8N	L(X)4(AC)(DEN)(ILV)N	EGITALHNAICGANYSIVDFLITAGANVNSPDS	33
1196	Q8WUF5[692-727]		IASPP_HUMAN		no N		HGWTPLHCAASCNDTVICMALVQHGAAIFATTLSDG	36
1197	Q9P2D0	Inhibitor of Bruton tyrosine kinase	IBTK_HUMAN
1198	Q9P2D0[51-83]		IBTK_HUMAN		no N		FGRNALHLVSSCGKKGVLDWLIQKGVDLLVKDK	33
1199	Q9P2D0[85-117]		IBTK_HUMAN		no N		SGWTALHRSIFYGHIDCVWSLLKHGVSLYIQDK	33
1200	Q9P2D0[806-838]		IBTK_HUMAN		no N		SSCAALEMPIHSDILKVILDYLYTDEAVVIKES	33
1201	P25963	NF-kappa-B inhibitor alpha (I-kappa-B-alpha) (IkappaBalpha) (IkB-alpha) (Major histocompatibility complex enhancer-binding protein MAD3)	IKBA_HUMAN
1202	P25963[73-105]		IKBA_HUMAN		Other N		DGDSFLHLAIIHEEKALTMEVIRQVKGDLAFLN	33
1203	P25963[110-142]		IKBA_HUMAN		no N		LQQTPLHLAVITNQPEIAEALLGAGCDPELRDF	33
1204	P25963[143-175]		IKBA_HUMAN		no N		RGNTPLHLACEQGCLASVGVLTQSCTTPHLHSI	33
1205	P25963[182-214]		IKBA_HUMAN	Yes, substrate overexpressed	L-8N	L(X)4(AC)(DEN)(ILV)N	NGHTCLHLASIHGYLGIVELLVSLGADVNAQEP	33
1206	P25963[216-248]		IKBA_HUMAN	Yes, endogenous	L-8N	L(X)4(AC)(DEN)(ILV)N	NGRTALHLAVDLQNPDLVSLLLKCGADVNRVTY	33
1207	Q15653	NF-kappa-B inhibitor beta (NF-kappa-BIB) (I-kappa-B-beta) (IkappaBbeta) (IkB-beta) (IkB-B) (Thyroid receptor-interacting protein 9) (TR-interacting protein 9) (TRIP-9)	IKBB_HUMAN
1208	Q15653[57-89]		IKBB_HUMAN		no N		DGDTALHLAVIHQHEPFLDFLLGFSAGTEYMDL	33
1209	Q15653[93-125]		IKBB_HUMAN		no N		LGQTALHLAAILGETSTVEKLYAAGAGLCVAER	33
1210	Q15653[126-158]		IKBB_HUMAN		no N		RGHTALHLACRVGAHACARALLQPRPRRPREAP	33
1211	Q15653[206-238]		IKBB_HUMAN		no N		EGHTPLHVAVIHKDVEMVRLLRDAGADLDKPEP	33
1212	Q15653[240-272]		IKBB_HUMAN		Other N		CGRSPLHLAVEAQAADVLELLLRAGANPAARMY	33
1213	Q15653[273-305]		IKBB_HUMAN		no N		GGRTPLGSAMLRPNPILARLLRAHGAPEPEGED	33
1214	Q8NI38	NF-kappa-B inhibitor delta (I-kappa-B-delta) (IkappaBdelta) (IkB-delta) (IkappaBNS) (T-cell activation NFKB-like protein) (TA-NFKBH)	IKBD_HUMAN
1215	Q8NI38[48-83]		IKBD_HUMAN		no N		EGDTLLHLFAARGLRWAAYAAAEVLQVYRRLDIREH	36
1216	Q8NI38[84-116]		IKBD_HUMAN		L-8N		KGKTPLLVAAAANQPLIVEDLLNLGAEPNAADH	33
1217	Q8NI38[117-149]		IKBD_HUMAN		no N		QGRSVLHVAATYGLPGVLLAVLNSGVQVDLEAR	33
1218	Q8NI38[152-204]		IKBD_HUMAN		Other N		EGLTPLHTAILALNVAMRPSDLCPRVLSTQARDRLDCVHMLLQMGANHTSQEI	53
1219	Q8NI38[206-239]		IKBD_HUMAN		Other N		SNKTVLHLAVQAANPTLVQLLLELPRGDLRTFVN	34
1220	Q8NI38[243-279]		IKBD_HUMAN		Other N		HGNTALHMAAALPPGPAQEAIVRHLLAAGADPTLRNL	37
1221	O00221	NF-kappa-B inhibitor epsilon (NF-kappa-BIE) (I-kappa-B-epsilon) (IkappaBepsilon) (IkB-epsilon) (IkB-E)	IKBE_HUMAN	DMOG-inducible interaction with FIH
1222	O00221[258-291]		IKBE_HUMAN		no N		DGDTLVHLAVIHEAPAVLLCCLALLPQEVLDIQ	33
1223	O00221[293-322]		IKBE_HUMAN		no N		LYQTALHLAVHLDQPGAVRALVLKGASRALQDR	33
1224	O00221[326-355]		IKBE_HUMAN		no N		HGDTALHVACQRQHLACARCLLEGRPEPGRGTS	33
1225	O00221[369-398]		IKBE_HUMAN		Other N		QGLACLHIATLQKNQPLMELLLRNGADIDVQEG	33
1226	O00221[403-432]		IKBE_HUMAN		no N		SGKTALHLAVETQERGLVQFLLQAGAQVDARML	33
1227	O00221[436-465]		IKBE_HUMAN		Other N		NGCTPLHLAAGRGLMGISSTLCKAGADSLLRNV	33
1228	Q9UBC1	NF-kappa-B inhibitor-like protein 1 (Nuclear factor of kappa light polypeptide gene enhancer in B-cells inhibitor-like 1) (Inhibitor of kappa B-like protein) (I-kappa-B-like protein) (IkappaBL)	IKBL1_HUMAN
1229	Q9UBC1[64-96]		IKBL1_HUMAN		no N		GQPPPLHRACARHDAPALCLLLRLGADPAHQDR	33
1230	Q9UBC1[97-133]		IKBL1_HUMAN		Other N		HGDTALHAAARQGPDAYTDFFLPLLSRCPSAMGIKNK	37
1231	Q96HA7	NF-kappa-B inhibitor-like protein 2 (Nuclear factor of kappa light polypeptide gene enhancer in B-cells inhibitor-like 2) (Inhibitor of kappa B-related protein) (I-kappa-B-related protein) (IkappaBR)	IKBL2_HUMAN
1232	Q96HA7[528-560]		IKBL2_HUMAN		L-8N		MGETLLHRACIEGQLRRVQDLVRQGHPLNPRDY	33
1233	Q96HA7[561-593]		IKBL2_HUMAN		no N		CGWTPLHEACNYGHLEIVRFLLDHGAAVDDPGG	33
1234	Q96HA7[597-629]		IKBL2_HUMAN		no N		EGITPLHDALNCGHFEVAELLLERGASVTLRTR	33
1235	Q9BYH8	NF-kappa-B inhibitor zeta (I-kappa-B-zeta) (IkappaBzeta) (IkB-zeta) (Molecule possessing ankyrin repeats induced by lipopolysaccharide) (MAIL) (IL-1 inducible nuclear ankyrin-repeat protein) (INAP)	IKBZ_HUMAN
1236	Q9BYH8[443-475]		IKBZ_HUMAN		Other N		DGDTFLHIAVAQGRRALSYVLARKMNALHMLDI	33
1237	Q9BYH8[479-511]		IKBZ_HUMAN		L-8N		NGQSAFQVAVAANQHLIVQDLVNIGAQVNTTDC	33
1238	Q9BYH8[512-544]		IKBZ_HUMAN		Other N		WGRTPLHVCAEKGHSQVLQAIQKGAVGSNQFVD	33
1239	Q9BYH8[551-581]		IKBZ_HUMAN		no N		DGLTPLHCAVIAHNAVVHELQRNQQPHSPEV	31
1240	Q9BYH8[582-610]		IKBZ_HUMAN		no N		QELLLKNKSLVDTIKCLIQMGAAVEAKDR	29
1241	Q9BYH8[612-644]		IKBZ_HUMAN		L-8N		SGRTALHLAAEEANLELIRLFLELPSCLSFVNA	33
1242	Q9BYH8[648-684]		IKBZ_HUMAN		Other N		NGNTALHVAASLQYRLTQLDAVRLLMRKGADPSTRNL	37
1243	Q13418	Integrin-linked protein kinase (2.7.11.1) (ILK-1) (ILK-2) (59 kDa serine/threonine-protein kinase) (p59ILK)	ILK_HUMAN
1244	Q13418[33-65]		ILK_HUMAN		L-8N		HGFSPLHWACREGRSAVVEMLIMRGARINVMNR	33
1245	Q13418[66-98]		ILK_HUMAN	Yes, peptide in vitro, very poor	L-8N	L(X)4(AC)(DEN)(ILV)N	GDDTPLHLAASHGHRDIVQKLLQYKADINAVNE	33
1246	Q13418[99-131]		ILK_HUMAN		Other N		HGNVPLHYACFWGQDQVAEDLVANGALVSICNK	33
1247	Q9Y283	Inversin (Inversion of embryo turning homolog) (Nephrocystin-2)	INVS_HUMAN
1248	Q9Y283[13-45]		INVS_HUMAN		no N		SLASQVHAAAVNGDKGALQRLIVGNSALKDKED	33
1249	Q9Y283[47-79]		INVS_HUMAN		L-8N	L(X)4(AC)(DEN)(ILV)N	FGRTPLMYCVLADRLDCADALLKAGADVNKTDH	33
1250	Q9Y283[80-112]		INVS_HUMAN		Other N		SQRTALHLAAQKGNYRFMKLLLTRRANWMQKDL	33
1251	Q9Y283[113-147]		INVS_HUMAN		no N		EEMTPLHLTTRHRSPKCLALLLKFMAPGEVDTQDK	35
1252	Q9Y283[148-180]		INVS_HUMAN		Other N		NKQTALHWSAYYNNPEHVKLLIKHDSNIGIPDV	33
1253	Q9Y283[181-216]		INVS_HUMAN		Other N		EGKIPLHWAANHKDPSAVHTVRCILDAAPTESLLNW	36
1254	Q9Y283[220-253]		INVS_HUMAN		Other N		EGRTPLHFAVADGNVTVVDVLTSYESCNITSYDN	34
1255	Q9Y283[254-286]		INVS_HUMAN		Other N		LFRTPLHWAALLGHAQIVHLLLERNKSGTIPSD	33
1256	Q9Y283[288-320]		INVS_HUMAN		no N		QGATPLHYAAQSNFAETVKVFLKHPSVKDDSDL	33
1257	Q9Y283[321-353]		INVS_HUMAN		Other N		EGRTSFMWAAGKGSDDVLRTMLSLKSDIDINMA	33
1258	Q9Y283[356-388]		INVS_HUMAN		Other N		YGGTALHAAALSGHVSTVKLLLENNAQVDATDV	33
1259	Q9Y283[389-421]		INVS_HUMAN		no N		MKHTPLFRACEMGHKDVIQTLIKGGARVDLVDQ	33
1260	Q9Y283[422-454]		INVS_HUMAN		L-8N		DGHSLLHWAALGGNADVCQILIENKINPNVQDY	33
1261	Q9Y283[455-487]		INVS_HUMAN		L-8N		AGRTPLQCAAYGGYINCMAVLMENNADPNIQDK	33
1262	Q9Y283[488-520]		INVS_HUMAN		L-8N		EGRTALHWSCNNGYLDAIKLLLDFAAFPNQMEN	33
1263	Q9Y283[523-555]		INVS_HUMAN		no N		ERYTPLDYALLGERHEVIQFMLEHGALSIAAIQ	33
1264	Q14678	KN motif and ankyrin repeat domain-containing protein 1 (Ankyrin repeat domain-containing protein 15) (Kidney ankyrin repeat-containing protein)	KANK1_HUMAN
1265	Q14678[1161-1193]		KANK1_HUMAN		L-8N		NGNTALHYSVSHSNFEIVKLLLDADVCNVDHQN	33
1266	Q14678[1195-1231]		KANK1_HUMAN		Other N		AGYTPIMLAALAAVEAEKDMRIVEELFGCGDVNAKAS	37
1267	Q14678[1233-1265]		KANK1_HUMAN		L-8N	L(X)4(AC)(DEN)(ILV)N	AGQTALMLAVSHGRIDMVKGLLACGADVNIQDD	33
1268	Q14678[1266-1298]		KANK1_HUMAN		L-8N		EGSTALMCASEHGHVEIVKLLLAQPGCNGHLED	33
1269	Q14678[1300-1332]		KANK1_HUMAN		Other N		DGSTALSIALEAGHKDIAVLLYAHVNFAKAQSP	33
1270	Q63ZY3	KN motif and ankyrin repeat domain-containing protein 2 (Ankyrin repeat domain-containing protein 25) (SRC-1-interacting protein) (SRC1-interacting protein) (Matrix-remodeling-associated protein 3)	KANK2_HUMAN
1271	Q63ZY3[666-698]		KANK2_HUMAN		Other N		NGNTALHYSVSHANFPVVQQLLDSGVCKVDKQN	33
1272	Q63ZY3[700-736]		KANK2_HUMAN		Other N		AGYSPIMLTALATLKTQDDIETVLQLFRLGNINAKAS	37
1273	Q63ZY3[738-770]		KANK2_HUMAN		L-8N	L(X)4(AC)(DEN)(ILV)N	AGQTALMLAVSHGRVDVVKALLACEADVNVQDD	33
1274	Q63ZY3[771-804]		KANK2_HUMAN		no N		DGSTALMCACEHGHKEIAGLLLAVPSCDISLTDR	34
1275	Q63ZY3[805-838]		KANK2_HUMAN		Other N		DGSTALMVALDAGQSEIASMLYSRMNIKCSFAPM	34
1276	Q6NY19	KN motif and ankyrin repeat domain-containing protein 3 (Ankyrin repeat domain-containing protein 47)	KANK3_HUMAN
1277	Q6NY19[622-655]		KANK3_HUMAN		L-8N	L(X)4(AC)(DEN)(ILV)N	NGNTALHYSVSHGNLAIASLLLDTGACEVNRQNR	34
1278	Q6NY19[656-693]		KANK3_HUMAN		Other N		AGYSALMLAALTSVRQEEEDMAVVQRLFCMGDVNAKAS	38
1279	Q6NY19[695-727]		KANK3_HUMAN		L-8N	L(X)4(AC)(DEN)(ILV)N	TGQTALMLAISHGRQDMVATLLACGADVNAQDA	33
1280	Q6NY19[728-761]		KANK3_HUMAN		Other N		DGATALMCASEYGRLDTVRLLLTQPGCDPAILDN	34
1281	Q6NY19[762-798]		KANK3_HUMAN		no N		EGTSALAIALEAEQDEVAALLHAHLSSGQPDTQAGVQ	37
1282	Q5T7N3	KN motif and ankyrin repeat domain-containing protein 4 (Ankyrin repeat domain-containing protein 38)	KANK4_HUMAN
1283	Q5T7N3[823-855]		KANK4_HUMAN		L-8N		NGNTALHYSVSHSNFSIVKLLLETGVCNVDHQN	33
1284	Q5T7N3[862-893]		KANK4_HUMAN		Other N		VMITPLASAETNEDMAVVWKLLREGNVNIQAT	32
1285	Q5T7N3[895-927]		KANK4_HUMAN		L-8N	L(X)4(AC)(DEN)(ILV)N	GGQTALMLGVSHDREDMVQALLSCQADVNLQDH	33
1286	Q5T7N3[928-961]		KANK4_HUMAN		no N		DGSSALMVACHHGNVDLVRLLLAHPACDSSLTDK	34
1287	Q5T7N3[962-995]		KANK4_HUMAN		no N		AGRTALSIALKSPTHMEIAGLLRAHAEQGRSLGL	34
1288	O00522	Krev interaction trapped protein 1 (Krev interaction trapped 1) (Cerebral cavernous malformations 1 protein)	KRIT1_HUMAN
1289	O00522[287-319]		KRIT1_HUMAN		L-8N		VDDFPLHRSACEGDSELLSRLLSERFSVNQLDS	33
1290	O00522[320-353]		KRIT1_HUMAN		L-8N		DHWAPIHYACWYGKVEATRILLEKGKCNPNLLNG	34
1291	O00522[354-386]		KRIT1_HUMAN		no N		QLSSPLHFAAGGGHAEIVQILLNHPETDRHITD	33
1292	O00522[388-420]		KRIT1_HUMAN		Other N		QGRSPLNICEENKQNNWEEAAKLLKEAINKPYE	33
1293	O15050	Lupus brain antigen 1 homolog	LBA1_HUMAN
1294	O15050[168-198]		LBA1_HUMAN		no N		EKYVFIGLYEKMEQVPKLVQWLISIGASVET	31
1295	O15050[199-231]		LBA1_HUMAN		no N		IGPYPLHALMRLCIQARENHLFRWLMDHKPEWK	33
1296	O15050[240-279]		LBA1_HUMAN		no N		DGCTVLHVVAAHSPGYLVKRQTEDVQMLLRFGADPTLLDR	40
1297	O15050[463-495]		LBA1_HUMAN		no N		SQERPVVTCLKHEDFELAFLLLTKGADPRAISL	33
1298	O15050[497-535]		LBA1_HUMAN		Other N		EGDTPLHAALHIFLEIKADIGFSFLSHLLDLFWSNPTEF	39
1299	O15050[546-578]		LBA1_HUMAN		Other N		NGNTLMHILFQKGMLKRVKKLLDLLVKFDINFN	33
1300	Q86U10	60 kDa lysophospholipase [Includes: L-asparaginase (3.5.1.1) (L-asparagine amidohydrolase); Platelet-activating factor acetylhydrolase]	LPP60_HUMAN
1301	Q86U10[141-173]		LPP60_HUMAN		no N		GAQVPIHALWSDGRENLLGALLMAGQYVIPEVC	33
1302	Q86U10[399-432]		LPP60_HUMAN		no N		ALVPSLACAAAHAGDVEALQALVELGSDLGLVDF	34
1303	Q86U10[433-465]		LPP60_HUMAN		L-8N		NGQTPLHAAARGGHTEAVTMLLQRGVDVNTRDT	33
1304	Q86U10[466-498]		LPP60_HUMAN		no N		DGFSPLLLAVRGRHPGVIGLLREAGASLSTQEL	33
1305	Q86U10[533-565]		LPP60_HUMAN		no N		DGHSALHVAEAAGNLAVVAFLQSLEGAVGAQAP	33
1306	Q38SD2	Leucine-rich repeat serine/threonine-protein kinase 1	LRRK1_HUMAN
1307	Q38SD2[83-116]		LRRK1_HUMAN		no N		EKGQLLSIPAAYGDLEMVRYLLSKRLVELPTEPT	34
1308	Q38SD2[142-174]		LRRK1_HUMAN		no N		TDDNPAVVAAYFGHTAVVQELLESLPGPCSPQR	33
1309	Q38SD2[175-208]		LRRK1_HUMAN		no N		LLNWMLALACQRGHLGVVKLLVLTHGADPESYAV	34
1310	Q38SD2[216-248]		LRRK1_HUMAN		no N		IVRLPLYAAIKSGNEDIAIFLLRHGAYFCSYIL	33
1311	Q86YT6	E3 ubiquitin-protein ligase MIB1 (6.3.2.-) (Mind bomb homolog 1) (DAPK-interacting protein 1) (DIP-1) (Zinc finger ZZ type with ankyrin repeat domain protein 2)	MIB1_HUMAN
1312	Q86YT6[430-462]		MIB1_HUMAN		L-8N		DLNEELVKAAANGDVAKVEDLLKRPDVDVNGQC	33
1313	Q86YT6[463-495]		MIB1_HUMAN		Other N		AGHTAMQAASQNGHVDILKLLLKQNVDVEAEDK	33
1314	Q86YT6[496-528]		MIB1_HUMAN		L-8N	L(X)4(AC)(DEN)(ILV)N	DGDRAVHHAAFGDEGAVIEVLHRGSADLNARNK	33
1315	Q86YT6[529-561]		MIB1_HUMAN		no N		RRQTPLHIAVNKGHLQVVKTLLDFGCHPSLQDS	33
1316	Q86YT6[562-594]		MIB1_HUMAN		Other N		EGDTPLHDAISKKRDDILAVLLEAGADVTITNN	33
1317	Q86YT6[595-630]		MIB1_HUMAN		no N		NGFNALHHAALRGNPSAMRVLLSKLPRPWIVDEKKD	36
1318	Q86YT6[631-664]		MIB1_HUMAN		L-8N		DGYTALHLAALNNHVEVAELLVHQGNANLDIQNV	34
1319	Q86YT6[665-697]		MIB1_HUMAN		no N		NQQTALHLAVERQHTQIVRLLVRAGAKLDIQDK	33
1320	Q86YT6[698-731]		MIB1_HUMAN		no N		DGDTPLHEALRHHTLSQLRQLQDMQDVGKVDAAW	34
1321	Q96AX9	E3 ubiquitin-protein ligase MIB2 (6.3.2.-) (Mind bomb homolog 2) (Zinc finger ZZ type with ankyrin repeat domain protein 1) (Skeletrophin) (Novel zinc finger protein) (Novelzin) (Putative NF-kappa-B-activating protein 002N)	MIB2_HUMAN
1322	Q96AX9[522-554]		MIB2_HUMAN		no N		QGRTALQVAAYLGQVELIRLLLQARAGVDLPDD	33
1323	Q96AX9[555-587]		MIB2_HUMAN		Other N		EGNTALHYAALGNQPEATRVLLSAGCRADAINS	33
1324	Q96AX9[588-620]		MIB2_HUMAN		L-8N	L(X)4(AC)(DEN)(ILV)N	TQSTALHVAVQRGFLEVVRALCERGCDVNLPDA	33
1325	Q96AX9[621-656]		MIB2_HUMAN		Other N		HSDTPLHSAISAGTGASGIVEVLTEVPNIDVTATNS	36
1326	Q96AX9[657-689]		MIB2_HUMAN		no N		QGFTLLHHASLKGHALAVRKILARARQLVDAKK	33
1327	Q96AX9[691-724]		MIB2_HUMAN		Other N		DGFTALHLAALNNHREVAQILIREGRCDVNVRNR	34
1328	Q96AX9[725-757]		MIB2_HUMAN		L-8N		KLQSPLHLAVQQAHVGLVPLLVDAGCSVNAEDE	33
1329	Q96AX9[758-789]		MIB2_HUMAN		no N		EGDTALHVALQRHQLLPLVADGAGGDPGPLQL	32
1330	Q96AX9[827-859]		MIB2_HUMAN		no N		RGRSPLDLAAEGRVLKALQGCAQRFRERQAGGG	33
1331	Q99549	M-phase phosphoprotein 8 (Two hybrid-associated protein 3 with RanBPM) (Twa3)	MPP8_HUMAN
1332	Q99549[600-632]		MPP8_HUMAN		L-8N		SGMTLVMLAAAGGQDDLLRLLITKGAKVNGRQK	33
1333	Q99549[633-665]		MPP8_HUMAN		L-8N		NGTTALIHAAEKNFLTTVAILLEAGAFVNVQQS	33
1334	Q99549[666-698]		MPP8_HUMAN		Other N		NGETALMKACKRGNSDIVRLVIECGADCNILSK	33
1335	Q99549[699-731]		MPP8_HUMAN		no N		HQNSALHFAKQSNNVLVYDLLKNHLETLSRVAE	33
1336	P58546	Myotrophin (Protein V-1)	MTPN_HUMAN
1337	P58546[1-33]		MTPN_HUMAN		Other N		MCDKEFMWALKNGDLDEVKDYVAKGEDVNRTLE	33
1338	P58546[34-66]		MTPN_HUMAN	Yes, peptide in vitro	L-8N	L(X)4(AC)(DEN)(ILV)N	GGRKPLHYAADCGQLEILEFLLLKGADINAPDK	33
1339	P58546[67-99]		MTPN_HUMAN		no N		HHITPLLSAVYEGHVSCVKLLLSKGADKTVKGP	33
1340	Q8WXI7	Mucin-16 (MUC-16) (Ovarian carcinoma antigen CA125) (Ovarian cancer-related tumor marker CA125) (CA-125)	MUC16_HUMAN
1341	Q8WXI7[13767-13804]		MUC16_HUMAN		Other N		GTSTVHLATSGTPSSLPGHTAPVPLLIPFTLNFTITNL	38
1342	Q8WXI7[18915-18952]		MUC16_HUMAN		Other N		GTSTVHLATSGTPSSLPGHTAPVPLLIPFTLNFTITNL	38
1343	Q9Y6X6	Myosin-XVI (Unconventional myosin-16)	MYO16_HUMAN
1344	Q9Y6X6[59-91]		MYO16_HUMAN		no N		NLTDMLQDAIIHHNDKEVLRLLKEGADPHTLVS	33
1345	Q9Y6X6[92-124]		MYO16_HUMAN		L-8N		SGGSLLHLCARYDNAFIAEILIDRGVNVNHQDE	33
1346	Q9Y6X6[125-157]		MYO16_HUMAN		Other N		DFWTPMHIACACDNPDIVLLLVLAGANVLLQDV	33
1347	Q9Y6X6[158-187]		MYO16_HUMAN		Other N		NGNIPLDYAVEGTESSSILLTYLDENGVDL	30
1348	Q9Y6X6[188-220]		MYO16_HUMAN		Other N		TSLRQMKLQRPMSMLTDVKHFLSSGGNVNEKND	33
1349	Q9Y6X6[221-253]		MYO16_HUMAN		Other N		EGVTLLHMACASGYKEVVSLILEHGGDLNIVDD	33
1350	Q9Y6X6[254-286]		MYO16_HUMAN		Other N		QYWTPLHLAAKYGQTNLVKLLLMHQANPHLVNC	33
1351	O14974	Protein phosphatase 1 regulatory subunit 12A (Myosin phosphatase-targeting subunit 1) (Myosin phosphatase target subunit 1) (Protein phosphatase myosin-binding subunit)	MYPT1_HUMAN
1352	O14974[39-71]		MYPT1_HUMAN	Yes, endogenous	L-8N	L(X)4(AC)(DEN)(ILV)N	DDGAVFLAACSSGDTDEVLKLLHRGADINYANV	33
1353	O14974[72-104]		MYPT1_HUMAN	Yes, endogenous	L-8N	L(X)4(AC)(DEN)(ILV)N	DGLTALHQACIDDNVDMVKFLVENGANINQPDN	33
1354	O14974[105-137]		MYPT1_HUMAN		Other N		EGWIPLHAAASCGYLDIAEFLIGQGAHVGAVNS	33
1355	O14974[138-170]		MYPT1_HUMAN		no N		EGDTPLDIAEEEAMEELLQNEVNRQGVDIEAAR	33
1356	O14974[198-230]		MYPT1_HUMAN	Yes, endogenous	L-8N		SGGTALHVAAAKGYTEVLKLLIQAGYDVNIKDY	33
1357	O14974[231-263]		MYPT1_HUMAN		Other N		DGWTPLHAAAHWGKEEACRILVDNLCDMEMVNK	33
1358	O60237	Protein phosphatase 1 regulatory subunit 12B (Myosin phosphatase-targeting subunit 2) (Myosin phosphatase target subunit 2)	MYPT2_HUMAN
1359	O60237[57-89]		MYPT2_HUMAN		L-8N	L(X)4(AC)(DEN)(ILV)N	EDGAVFLAACSSGDTDEVRKLLARGADINTVNV	33
1360	O60237[90-122]		MYPT2_HUMAN		L-8N	L(X)4(AC)(DEN)(ILV)N	DGLTALHQACIDENLDMVKFLVENRANVNQQDN	33
1361	O60237[123-155]		MYPT2_HUMAN		Other N		EGWTPLHAAASCGYLNIAEYFINHGASVGIVNS	33
1362	O60237[216-248]		MYPT2_HUMAN		L-8N		SGATALHVAAAKGYSEVLRLLIQAGYELNVQDY	33
1363	O60237[249-281]		MYPT2_HUMAN		Other N		DGWTPLHAAAHWGVKEACSILAEALCDMDIRNK	33
1364	P19838	Nuclear factor NF-kappa-B p105 subunit (DNA-binding factor KBF1) (EBP-1) [Cleaved into: Nuclear factor NF-kappa-B p50 subunit]	NFKB1_HUMAN
1365	P19838[542-574]		NFKB1_HUMAN		no N		NGDSVLHLAIIHLHSQLVRDLLEVTSGLISDDI	33
1366	P19838[581-613]		NFKB1_HUMAN		no N		LYQTPLHLAVITKQEDVVEDLLRAGADLSLLDR	33
1367	P19838[614-646]		NFKB1_HUMAN		no N		LGNSVLHLAAKEGHDKVLSILLKHKKAALLLDH	33
1368	P19838[650-682]		NFKB1_HUMAN	Yes, substrate overexpressed	L-8N	L(X)4(AC)(DEN)(ILV)N	DGLNAIHLAMMSNSLPCLLLLVAAGADVNAQEQ	33
1369	P19838[684-717]		NFKB1_HUMAN		no N		SGRTALHLAVEHDNISLAGCLLLEGDAHVDSTTY	34
1370	P19838[718-750]		NFKB1_HUMAN		Other N		DGTTPLHIAAGRGSTRLAALLKAAGADPLVENF	33
1371	P19838[771-804]		NFKB1_HUMAN		no N		PGTTPLDMATSWQVFDILNGKPYEPEFTSDDLLA	34
1372	Q00653	Nuclear factor NF-kappa-B p100 subunit (DNA-binding factor KBF2) (H2TF1) (Lymphocyte translocation chromosome 10) (Oncogene Lyt-10) (Lyt10) [Cleaved into: Nuclear factor NF-kappa-B p52 subunit]	NFKB2_HUMAN
1373	Q00653[487-522]		NFKB2_HUMAN		Other N		NGDTPLHLAIIHGQTSVIEQIVYVIHHAQDLGVVNL	36
1374	Q00653[526-558]		NFKB2_HUMAN		no N		LHQTPLHLAVITGQTSVVSFLLRVGADPALLDR	33
1375	Q00653[559-594]		NFKB2_HUMAN		no N		HGDSAMHLALRAGAGAPELLRALLQSGAPAVPQLLH	36
1376	Q00653[599-631]		NFKB2_HUMAN		no N		EGLYPVHLAVRARSPECLDLLVDSGAEVEATER	33
1377	Q00653[633-666]		NFKB2_HUMAN		Other N		GGRTALHLATEMEELGLVTHLVTKLRANVNARTF	34
1378	Q00653[667-699]		NFKB2_HUMAN		Other N		AGNTPLHLAAGLGYPTLTRLLLKAGADIHAENE	33
1379	Q00653[729-761]		NFKB2_HUMAN		Other N		RGHTPLDLTCSTKVKTLLLNAAQNTMEPPLTPP	33
1380	P46531	Neurogenic locus notch homolog protein 1 (Notch 1) (hN1) (Translocation-associated notch protein TAN-1) [Cleaved into: Notch 1 extracellular truncation; Notch 1 intracellular domain]	NOTC1_HUMAN
1381	P46531[1881-1927]		NOTC1_HUMAN		Other N		GFTPLMIASCSGGGLETGNSEEEEDAPAVISDFIYQGASLHNQTDRT	47
1382	P46531[1928-1960]		NOTC1_HUMAN	Yes, endogenous	L-8N		GETALHLAARYSRSDAAKRLLEASADANIQDNM	33
1383	P46531[1961-1994]		NOTC1_HUMAN		Other N		GRTPLHAAVSADAQGVFQILIRNRATDLDARMHD	34
1384	P46531[1995-2027]		NOTC1_HUMAN	Yes, in vitro, not in vivo	L-8N	L(X)4(AC)(DEN)(ILV)N	GTTPLILAARLAVEGMLEDLINSHADVNAVDDL	33
1385	P46531[2028-2060]		NOTC1_HUMAN		Other N		GKSALHWAAAVNNVDAAVVLLKNGANKDMQNNR	33
1386	P46531[2061-2093]		NOTC1_HUMAN		Other N		EETPLFLAAREGSYETAKVLLDHFANRDITDHM	33
1387	Q04721	Neurogenic locus notch homolog protein 2 [Cleaved into: Notch 2 extracellular truncation; Notch 2 intracellular domain]	NOTC2_HUMAN	DMOG-inducible interaction with FIH
1388	Q04721[1827-1874]		NOTC2_HUMAN		no N		DGCTPLMLASLRGGSSDLSDEDEDAEDSSANIITDLVYQGASLQAQTD	48
1389	Q04721[1876-1908]		NOTC2_HUMAN		L-8N		TGEMALHLAARYSRADAAKRLLDAGADANAQDN	33
1390	Q04721[1909-1942]		NOTC2_HUMAN		Other N		MGRCPLHAAVAADAQGVFQILIRNRVTDLDARMN	34
1391	Q04721[1943-1975]		NOTC2_HUMAN		L-8N	L(X)4(AC)(DEN)(ILV)N	DGTTPLILAARLAVEGMVAELINCQADVNAVDD	33
1392	Q04721[1976-2008]		NOTC2_HUMAN		Other N		HGKSALHWAAAVNNVEATLLLLKNGANRDMQDN	33
1393	Q04721[2009-2041]		NOTC2_HUMAN		Other N		KEETPLFLAAREGSYEAAKILLDHFANRDITDH	33
1394	Q9UM47	Neurogenic locus notch homolog protein 3 [Cleaved into: Notch 3 extracellular truncation; Notch 3 intracellular domain]	NOTC3_HUMAN	DMOG-inducible interaction with FIH
1395	Q9UM47[1788-1837]		NOTC3_HUMAN		no N		DGFTPLMLASFCGGALEPMPTEEDEADDTSASIISDLICQGAQLGARTDR	50
1396	Q9UM47[1838-1870]		NOTC3_HUMAN		L-8N		TGETALHLAARYARADAAKRLLDAGADTNAQDH	33
1397	Q9UM47[1871-1904]		NOTC3_HUMAN		Other N		SGRTPLHTAVTADAQGVFQILIRNRSTDLDARMA	34
1398	Q9UM47[1905-1937]		NOTC3_HUMAN		L-8N	L(X)4(AC)(DEN)(ILV)N	DGSTALILAARLAVEGMVEELIASHADVNAVDE	33
1399	Q9UM47[1938-1970]		NOTC3_HUMAN		Other N		LGKSALHWAAAVNNVEATLALLKNGANKDMQDS	33
1400	Q9UM47[1971-2003]		NOTC3_HUMAN		Other N		KEETPLFLAAREGSYEAAKLLLDHFANREITDH	33
1401	Q99466	Neurogenic locus notch homolog protein 4 [Cleaved into: Notch 4 extracellular truncation; Notch 4 intracellular domain]	NOTC4_HUMAN
1402	Q99466[1586-1632]		NOTC4_HUMAN		no N		DGVTPLMSAVCCGEVQSGTFQGAWLGCPEPWEPLLDGGACPQAHTVG	47
1403	Q99466[1633-1665]		NOTC4_HUMAN		L-8N		TGETPLHLAARFSRPTAARRLLEAGANPNQPDR	33
1404	Q99466[1666-1699]		NOTC4_HUMAN		no N		AGRTPLHAAVAADAREVCQLLLRSRQTAVDARTE	34
1405	Q99466[1700-1732]		NOTC4_HUMAN		no N		DGTTPLMLAARLAVEDLVEELIAAQADVGARDK	33
1406	Q99466[1733-1765]		NOTC4_HUMAN		Other N		WGKTALHWAAAVNNARAARSLLQAGADKDAQDN	33
1407	Q99466[1766-1798]		NOTC4_HUMAN		no N		REQTPLFLAAREGAVEVAQLLLGLGAARELRDQ	33
1408	Q7Z6K4	Notch-regulated ankyrin repeat-containing protein	NRARP_HUMAN
1409	Q7Z6K4[50-82]		NRARP_HUMAN		Other N		EGQTALHQSVIDGNLELVKLLVKFGADIRLANR	33
1410	Q7Z6K4[83-115]		NRARP_HUMAN		no N		DGWSALHIAAFGGHQDIVLYLITKAKYAASGR	32
1411	Q9BQG2	Peroxisomal NADH pyrophosphatase NUDT12 (3.6.1.22) (Nucleoside diphosphate-linked moiety X motif 12) (Nudix motif 12)	NUD12_HUMAN
1412	Q9BQG2[11-43]		NUD12_HUMAN		L-8N		EIVTQFHCSAAEGDIAKLTGILSHSPSLLNETS	33
1413	Q9BQG2[45-77]		NUD12_HUMAN		Other N		NGWTALMYAARNGHPEIVQFLLEKGCDRSIVNK	33
1414	Q9BQG2[78-110]		NUD12_HUMAN		no N		SRQTALDIAVFWGYKHIANLLATAKGGKKPWFL	33
1415	Q9BXW6	Oxysterol-binding protein-related protein 1	OSBL1_HUMAN
1416	Q9BXW6[47-79]		OSBL1_HUMAN		L-8N	L(X)4(AC)(DEN)(ILV)N	LGWTPLHLACYFGHRQVVQDLLKAGAEVNVLND	33
1417	Q9BXW6[80-112]		OSBL1_HUMAN		Other N		MGDTPLHRAAFTGRKELVMLLLEYNADTTIVNG	33
1418	Q9BXW6[175-207]		OSBL1_HUMAN		L-8N		LGNTPLHCAAYRAHKQCALKLLRSGADPNLKNK	33
1419	Q92882	Osteoclast-stimulating factor 1	OSTF1_HUMAN
1420	Q92882[72-104]		OSTF1_HUMAN		Other N		SIDNPLHEAAKRGNLSWLRECLDNRVGVNGLDK	33
1421	Q92882[105-138]		OSTF1_HUMAN		Other N		AGSTALYWACHGGHKDIVEMLFTQPNIELNQQNK	34
1422	Q92882[139-171]		OSTF1_HUMAN		Other N		LGDTALHAAAWKGYADIVQLLLAKGARTDLRNI	33
1423	O60733	85 kDa calcium-independent phospholipase A2 (CaI-PLA2) (iPLA2) (3.1.1.4) (Group VI phospholipase A2) (GVI PLA2)	PA2G6_HUMAN
1424	O60733[151-184]		PA2G6_HUMAN		no N		EGCTPLHLACRKGDGEILVELVQYCHTQMDVTDY	34
1425	O60733[185-218]		PA2G6_HUMAN		Other N		KGETVFHYAVQGDNSQVLQLLGRNAVAGLNQVNN	34
1426	O60733[219-250]		PA2G6_HUMAN		L-8N		QGLTPLHLACQLGKQEMVRVLLLCNARCNIMG	32
1427	O60733[251-284]		PA2G6_HUMAN		no N		PNGYPIHSAMKFSQKGCAEMIISMDSSQIHSKDP	34
1428	O60733[286-315]		PA2G6_HUMAN		L-8N	L(X)4(AC)(DEN)(ILV)N	YGASPLHWAKNAEMARMLLKRGCNVNSTSS	30
1429	O60733[316-348]		PA2G6_HUMAN		Other N		AGNTALHVAVMRNRFDCAIVLLTHGANADARGE	33
1430	O60733[349-381]		PA2G6_HUMAN		Other N		HGNTPLHLAMSKDNVEMIKALIVFGAEVDTPND	33
1431	Q9BZL4	Protein phosphatase 1 regulatory subunit 12C (Protein phosphatase 1 myosin-binding subunit of 85 kDa) (Protein phosphatase 1 myosin-binding subunit p85)	PP12C_HUMAN
1432	Q9BZL4[100-132]		PP12C_HUMAN		L-8N		DGISALHQACIDENLEVVRFLVEQGATVNQADN	33
1433	Q9BZL4[133-165]		PP12C_HUMAN		Other N		EGWTPLHVAASCGYLDIARYLLSHGANIAAVNS	33
1434	Q9BZL4[226-258]		PP12C_HUMAN		no N		TGASALHVAAAKGYIEVMRLLLQAGYDPELRDG	33
1435	Q9BZL4[259-291]		PP12C_HUMAN		no N		DGWTPLHAAAHWGVEDACRLLAEHGGGMDSLTH	33
1436	Q96I34	Protein phosphatase 1 regulatory subunit 16A (Myosin phosphatase-targeting subunit 3)	PP16A_HUMAN
1437	Q96I34[70-102]		PP16A_HUMAN		Other N		PPSVVLLEAAARNDLEEVRQFLGSGVSPDLANE	33
1438	Q96I34[103-135]		PP16A_HUMAN		L-8N	L(X)4(AC)(DEN)(ILV)N	DGLTALHQCCIDDFREMVQQLLEAGANINACDS	33
1439	Q96I34[136-168]		PP16A_HUMAN		Other N		ECWTPLHAAATCGHLHLVELLIASGANLLAVNT	33
1440	Q96I34[231-263]		PP16A_HUMAN		no N		HGATLLHVAAANGFSEAAALLLEHRASLSAKDQ	33
1441	Q96I34[264-296]		PP16A_HUMAN		L-8N	L(X)4(AC)(DEN)(ILV)N	DGWEPLHAAAYWGQVPLVELLVAHGADLNAKSL	33
1442	Q96T49	Protein phosphatase 1 regulatory inhibitor subunit 16B (TGF-beta-inhibited membrane-associated protein) (hTIMAP) (CAAX box protein TIMAP) (Ankyrin repeat domain-containing protein 4)	PP16B_HUMAN
1443	Q96T49[71-99]		PP16B_HUMAN		Other N		ALLEASLRNDAEEVRYFLKNKVSPDLCNE	29
1444	Q96T49[100-132]		PP16B_HUMAN		L-8N	L(X)4(AC)(DEN)(ILV)N	DGLTALHQCCIDNFEEIVKLLLSHGANVNAKDN	33
1445	Q96T49[133-165]		PP16B_HUMAN		Other N		ELWTPLHAAATCGHINLVKILVQYGADLLAVNS	33
1446	Q96T49[228-260]		PP16B_HUMAN		no N		QGATLLHIAGANGYLRAAELLLDHGVRVDVKDW	33
1447	Q96T49[261-293]		PP16B_HUMAN		no N		DGWEPLHAAAFWGQMQMAELLVSHGASLSARTS	33
1448	Q96T49[530-562]		PP16B_HUMAN		no N		SNGTSVYYTVTSGDPPLLKFKAPIEEMEEKVHG	33
1449	O75832	26S proteasome non-ATPase regulatory subunit 10 (26S proteasome regulatory subunit p28) (Gankyrin)	PSD10_HUMAN
1450	O75832[3-38]		PSD10_HUMAN		no N		GCVSNLMVCNLAYSGKLEELKESILADKSLATRTDQ	36
1451	O75832[39-71]		PSD10_HUMAN		L-8N		DSRTALHWACSAGHTEIVEFLLQLGVPVNDKDD	33
1452	O75832[72-104]		PSD10_HUMAN	Yes, peptide in vitro	L-8N		AGWSPLHIAASAGRDEIVKALLGKGAQVNAVNQ	33
1453	O75832[105-137]		PSD10_HUMAN		Other N		NGCTPLHYAASKNRHEIAVMLLEGGANPDAKDH	33
1454	O75832[138-170]		PSD10_HUMAN		L-8N		YEATAMHRAAAKGNLKMIHILLYYKASTNIQDT	33
1455	O75832[171-203]		PSD10_HUMAN		Other N		EGNTPLHLACDEERVEEAKLLVSQGASIYIENK	33
1456	O75832[204-229]		PSD10_HUMAN		no N		EEKTPLQVAKGGLGLILKRMVEG	23
1457	Q9P0K7	Ankycorbin (Ankyrin repeat and coiled-coil structure-containing protein) (Retinoic acid-induced protein 14) (Novel retinal pigment epithelial cell protein)	RAI14_HUMAN
1458	Q9P0K7[18-51]		RAI14_HUMAN		no N		KNDDRLLQAVENGDAEKVASLLGKKGASATKHDS	34
1459	Q9P0K7[52-84]		RAI14_HUMAN		no N		EGKTAFHLAAAKGHVECLRVMITHGVDVTAQDT	33
1460	Q9P0K7[85-117]		RAI14_HUMAN		no N		TGHSALHLAAKNSHHECIRKLLQSKCPAESVDS	33
1461	Q9P0K7[118-150]		RAI14_HUMAN		L-8N		SGKTALHYAAAQGCLQAVQILCEHKSPINLKDL	33
1462	Q9P0K7[151-183]		RAI14_HUMAN		L-8N	L(X)4(AC)(DEN)(ILV)N	DGNIPLLLAVQNGHSEICHFLLDHGADVNSRNK	33
1463	Q9P0K7[184-216]		RAI14_HUMAN		L-8N	L(X)4(AC)(DEN)(ILV)N	SGRTALMLACEIGSSNAVEALIKKGADLNLVDS	33
1464	Q9P0K7[217-250]		RAI14_HUMAN		no N		LGYNALHYSKLSENAGIQSLLLSKISQDADLKTP	34
1465	O14593	DNA-binding protein RFXANK (Regulatory factor X subunit B) (RFX-B) (Regulatory factor X-associated ankyrin-containing protein) (Ankyrin repeat family A protein 1)	RFXK_HUMAN
1466	O14593[89-121]		RFXK_HUMAN		L-8N		LDSLSIHQLAAQGELDQLKEHLRKGDNLVNKPD	33
1467	O14593[123-155]		RFXK_HUMAN		no N		RGFTPLIWASAFGEIETVRFLLEWGADPHILAK	33
1468	O14593[156-188]		RFXK_HUMAN		L-8N		ERESALSLASTGGYTDIVGLLLERDVDINIYDW	33
1469	O14593[189-221]		RFXK_HUMAN		no N		NGGTPLLYAVRGNHVKCVEALLARGADLTTEAD	33
1470	O14593[222-254]		RFXK_HUMAN		Other N		SGYTPMDLAVALGYRKVQQVIENHILKLFQSNL	33
1471	P57078	Receptor-interacting serine/threonine-protein kinase 4 (2.7.11.1) (Ankyrin repeat domain-containing protein 3) (PKC-delta-interacting protein kinase)	RIPK4_HUMAN	DMOG-inducible interaction with FIH
1472	P57078[485-517]		RIPK4_HUMAN		L-8N		SGASLLHLAVEAGQEECAKWLLLNNANPNLSNR	33
1473	P57078[518-550]		RIPK4_HUMAN		L-8N		RGSTPLHMAVERRVRGVVELLLARKISVNAKDE	33
1474	P57078[551-583]		RIPK4_HUMAN		L-8N		DQWTALHFAAQNGDESSTRLLLEKNASVNEVDF	33
1475	P57078[584-616]		RIPK4_HUMAN		no N		EGRTPMHVACQHGQENIVRILLRRGVDVSLQGK	33
1476	P57078[617-650]		RIPK4_HUMAN		Other N		DAWLPLHYAAWQGHLPIVKLLAKQPGVSVNAQTL	34
1477	P57078[651-683]		RIPK4_HUMAN		L-8N		DGRTPLHLAAQRGHYRVARILIDLCSDVNVCSL	33
1478	P57078[684-716]		RIPK4_HUMAN		no N		LAQTPLHVAAETGHTSTARLLLHRGAGKEAMTS	33
1479	P57078[717-749]		RIPK4_HUMAN		no N		DGYTALHLAARNGHLATVKLLVEEKADVLARGP	33
1480	P57078[750-781]		RIPK4_HUMAN		no N		LNQTALHLAAAHGHSEVVEELVSADVIDLFDE	32
1481	P57078[782-814]		RIPK4_HUMAN		L-8N		QGLSALHLAAQGRHAQTVETLLRHGAHINLQSL	33
1482	Q05823	2-5A-dependent ribonuclease (2-5A-dependent RNase) (3.1.26.-) (Ribonuclease L) (RNase L) (Ribonuclease 4)	RN5A_HUMAN
1483	Q05823[24-56]		RN5A_HUMAN		L-8N	L(X)4(AC)(DEN)(ILV)N	EDNHLLIKAVQNEDVDLVQQLLEGGANVNFQEE	33
1484	Q05823[58-90]		RN5A_HUMAN		no N		GGWTPLHNAVQMSREDIVELLLRHGADPVLRKK	33
1485	Q05823[91-123]		RN5A_HUMAN		Other N		NGATPFILAAIAGSVKLLKLFLSKGADVNECDF	33
1486	Q05823[124-156]		RN5A_HUMAN		L-8N	L(X)4(AC)(DEN)(ILV)N	YGFTAFMEAAVYGKVKALKFLYKRGANVNLRRK	33
1487	Q05823[167-200]		RN5A_HUMAN	Yes, substrate overexpressed	L-8N	L(X)4(AC)(DEN)(ILV)N	GGATALMDAAEKGHVEVLKILLDEMGADVNACDN	34
1488	Q05823[201-237]		RN5A_HUMAN		L-8N	L(X)4(AC)(DEN)(ILV)N	MGRNALIHALLSSDDSDVEAITHLLLDHGADVNVRGE	37
1489	Q05823[238-271]		RN5A_HUMAN		L-8N		RGKTPLILAVEKKHLGLVQRLLEQEHIEINDTDS	34
1490	Q05823[272-303]		RN5A_HUMAN		no N		DGKTALLLAVELKLKKIAELLCKRGASTDCGD	32
1491	Q05823[304-336]		RN5A_HUMAN		no N		LVMTARRNYDHSLVKVLLSHGAKEDFHPPAEDW	33
1492	Q9Y566	SH3 and multiple ankyrin repeat domains protein 1 (Shank1) (Somatostatin receptor-interacting protein) (SSTR-interacting protein) (SSTRIP)	SHAN1_HUMAN
1493	Q9Y566[181-211]		SHAN1_HUMAN		L-8N		KKFLEYVQLGTSDKVARLLDKGLDPNYHDSD	31
1494	Q9Y566[212-245]		SHAN1_HUMAN		no N		SGETPLTLAAQTEGSVEVIRTLCLGGAHIDFRAR	34
1495	Q9Y566[246-278]		SHAN1_HUMAN		L-8N		DGMTALHKAACARHCLALTALLDLGGSPNYKDR	33
1496	Q9Y566[279-312]		SHAN1_HUMAN		no N		RGLTPLFHTAMVGGDPRCCELLLFNRAQLGIADE	34
1497	Q9Y566[313-345]		SHAN1_HUMAN		Other N		NGWQEIHQACQRGHSQHLEHLLFYGAEPGAQNA	33
1498	Q9Y566[346-378]		SHAN1_HUMAN		Other N		SGNTALHICALYNKETCARILLYRGADKDVKNN	33
1499	Q9Y566[379-411]		SHAN1_HUMAN		no N		NGQTPFQVAVIAGNFELGELIRNHREQDVVPFQ	33
1500	Q9BYB0	SH3 and multiple ankyrin repeat domains protein 3 (Shank3) (Proline-rich synapse-associated protein 2) (ProSAP2)	SHAN3_HUMAN
1501	Q9BYB0[148-181]		SHAN3_HUMAN		no N		SGECPLSLAAQLDNATDLLKVLKNGGAHLDFRTR	34
1502	Q9BYB0[182-214]		SHAN3_HUMAN		no N		DGLTAVHCATRQRNAAALTTLLDLGASPDYKDS	33
1503	Q9BYB0[215-248]		SHAN3_HUMAN		no N		RGLTPLYHSALGGGDALCCELLLHDHAQLGITDE	34
1504	Q9BYB0[249-281]		SHAN3_HUMAN		Other N		NGWQEIHQACRFGHVQHLEHLLFYGADMGAQNA	33
1505	Q9BYB0[282-314]		SHAN3_HUMAN		Other N		SGNTALHICALYNQESCARVLLFRGANRDVRNY	33
1506	Q9BYB0[315-348]		SHAN3_HUMAN		no N		NSQTAFQVAIIAGNFELAEVIKTHKDSDVVPFRE	34
1507	Q9Y6H5	Synphilin-1 (Alpha-synuclein-interacting protein)	SNCAP_HUMAN
1508	Q9Y6H5[349-383]		SNCAP_HUMAN		Other N		NGNNLLHIAASQGHAECLQHLTSLMGEDCLNERNT	35
1509	Q9Y6H5[384-416]		SNCAP_HUMAN		no N		EKLTPAGLAIKNGQLECVRWMVSETEAIAELSC	33
1510	Q9Y6H5[419-451]		SNCAP_HUMAN		no N		DFPSLIHYAGCYGQEKILLWLLQFMQEQGISLD	33
1511	Q9Y6H5[456-488]		SNCAP_HUMAN		Other N		DGNSAVHVASQHGYLGCIQTLVEYGANVTMQNH	33
1512	Q9Y6H5[603-635]		SNCAP_HUMAN		L-8N		ASSRARPKAKDEDSDKILRQLLGKEISENVCTQ	33
1513	Q9Y6H5[699-732]		SNCAP_HUMAN		no N		PRPQPIVESVESMDSAESLHLMIKKHTLASGGRR	34
1514	Q9C0D5	Protein TANC1 (Tetratricopeptide repeat, ankyrin repeat and coiled-coil domain-containing protein 1)	TANC1_HUMAN
1515	Q9C0D5[896-931]		TANC1_HUMAN		L-8N	L(X)4(AC)(DEN)(ILV)N	EGLSAALASLRNLYTPNVKVSRLLILGGANVNYRTE	36
1516	Q9C0D5[934-966]		TANC1_HUMAN		no N		NNAPILCVQSHLGHEEVVTLLLEFGACLDGTSE	33
1517	Q9C0D5[967-999]		TANC1_HUMAN		no N		NGMTALCYAAAAGHMKLVCLLTKKGVRVDHLDK	33
1518	Q9C0D5[1000-1032]		TANC1_HUMAN		no N		KGQCALVHSALRGHGDILQYLLTCEWSPGPPQP	33
1519	Q9C0D5[1040-1072]		TANC1_HUMAN		Other N		ALQQALTAAASMGHSSVVQCLLGMEKEHEVEVN	33
1520	Q9C0D5[1078-1110]		TANC1_HUMAN		Other N		WGETALTAAAGRGKLEVCELLLGHGAAVSRTNR	33
1521	Q9C0D5[1111-1143]		TANC1_HUMAN		L-8N	L(X)4(AC)(DEN)(ILV)N	RGVPPLFCAARQGHWQIVRLLLERGCDVNLSDK	33
1522	Q9C0D5[1144-1176]		TANC1_HUMAN		no N		QGRTPLMVAACEGHLSTVEFLLSKGAALSSLDK	33
1523	Q9C0D5[1177-1209]		TANC1_HUMAN		no N		EGLSALSWACLKGHRAVVQYLVEEGAAIDQTDK	33
1524	Q9C0D5[1210-1242]		TANC1_HUMAN		no N		NGRTPLDLAAFYGDAETVLYLVEKGAVIEHVDH	33
1525	Q9C0D5[1243-1275]		TANC1_HUMAN		L-8N		SGMRPLDRAIGCRNTSVVVALLRKGAKLGNAAW	33
1526	Q9HCD6	Protein TANC2 (Tetratricopeptide repeat, ankyrin repeat and coiled-coil domain-containing protein 2)	TANC2_HUMAN
1527	Q9HCD6[846-881]		TANC2_HUMAN		L-8N	L(X)4(AC)(DEN)(ILV)N	EGLSMALASLRNLYTPNIKVSRLLILGGANINYRTE	36
1528	Q9HCD6[884-916]		TANC2_HUMAN		Other N		NNAPILCVQSHLGYTEMVALLLEFGANVDASSE	33
1529	Q9HCD6[917-949]		TANC2_HUMAN		no N		SGLTPLGYAAAAGYLSIVVLLCKKRAKVDHLDK	33
1530	Q9HCD6[950-982]		TANC2_HUMAN		no N		NGQCALVHAALRGHLEVVKFLIQCDWTMAGQQQ	33
1531	Q9HCD6[990-1022]		TANC2_HUMAN		no N		AIQQALIAAASMGYTEIVSYLLDLPEKDEEEVE	33
1532	Q9HCD6[1033-1065]		TANC2_HUMAN		Other N		WGETALTAAAGRGKLEVCRLLLEQGAAVAQPNR	33
1533	Q9HCD6[1066-1098]		TANC2_HUMAN		L-8N	L(X)4(AC)(DEN)(ILV)N	RGAVPLFSTVRQGHWQIVDLLLTHGADVNMADK	33
1534	Q9HCD6[1099-1131]		TANC2_HUMAN		no N		QGRTPLMMAASEGHLGTVDFLLAQGASIALMDK	33
1535	Q9HCD6[1132-1164]		TANC2_HUMAN		no N		EGLTALSWACLKGHLSVVRSLVDNGAATDHADK	33
1536	Q9HCD6[1165-1197]		TANC2_HUMAN		no N		NGRTPLDLAAFYGDAEVVQFLVDHGAMIEHVDY	33
1537	Q9HCD6[1198-1230]		TANC2_HUMAN		no N		SGMRPLDRAVGCRNTSVVVTLLKKGAKIGPATW	33
1538	Q8IWB6	Testis-expressed protein 14 (Testis-expressed sequence 14) (Protein kinase-like protein SgK307) (Sugen kinase 307)	TEX14_HUMAN
1539	Q8IWB6[25-54]		TEX14_HUMAN		Other N		AQLHEYVKQGNYVKVKKILKKGIYVDAVNS	30
1540	Q8IWB6[55-87]		TEX14_HUMAN		L-8N		LGQTALFVAALLGLRKFVDVLVDYGSDPNHRCF	33
1541	Q8IWB6[88-120]		TEX14_HUMAN		no N		DGSTPVHAAAFSGNQWILSKLLDAGGDLRLHDE	33
1542	Q59H18	Serine/threonine-protein kinase TNNI3K (2.7.11.1) (TNNI3-interacting kinase) (Cardiac ankyrin repeat kinase)	TNI3K_HUMAN
1543	Q59H18[167-200]		TNI3K_HUMAN		no N		NGLSLLHLCCICGGKKSHIRTLMLKGLRPSRLTR	34
1544	Q59H18[201-233]		TNI3K_HUMAN		no N		NGFTALHLAVYKDNAELITSLLHSGADIQQVGY	33
1545	Q59H18[234-266]		TNI3K_HUMAN		L-8N	L(X)4(AC)(DEN)(ILV)N	GGLTALHIATIAGHLEAADVLLQHGANVNIQDA	33
1546	Q59H18[267-299]		TNI3K_HUMAN		L-8N	L(X)4(AC)(DEN)(ILV)N	VFFTPLHIAAYYGHEQVTRLLLKFGADVNVSGE	33
1547	Q59H18[300-332]		TNI3K_HUMAN		Other N		VGDRPLHLASAKGFLNIAKLLMEEGSKADVNAQ	33
1548	Q59H18[335-367]		TNI3K_HUMAN		no N		EDHVPLHFCSRFGHHDIVKYLLQSDLEVQPHVV	33
1549	Q59H18[370-402]		TNI3K_HUMAN		no N		YGDTPLHLACYNGKFEVAKEIIQISGTESLTKE	33
1550	Q59H18[405-439]		TNI3K_HUMAN		L-8N		FSETAFHSACTYGKSIDLVKFLLDQNVININHQGR	35
1551	Q59H18[440-472]		TNI3K_HUMAN		L-8N		DGHTGLHSACYHGHIRLVQFLLDNGADMNLVAC	33
1552	Q59H18[482-514]		TNI3K_HUMAN		no N		DEQTCLMWAYEKGHDAIVTLLKHYKRPQDELPC	33
1553	O95271	Tankyrase-1 (TANK1) (2.4.2.30) (Tankyrase I) (TNKS-1) (TRF1-interacting ankyrin-related ADP-ribose polymerase)	TNKS1_HUMAN
1554	O95271[181-214]		TNKS1_HUMAN		Other N		GALRELLEACRNGDVSRVKRLVDAANVNAKDMAG	34
1555	O95271[215-247]		TNKS1_HUMAN		Other N		RKSSPLHFAAGFGRKDVVEHLLQMGANVHARDD	33
1556	O95271[248-280]		TNKS1_HUMAN		L-8N		GGLIPLHNACSFGHAEVVSLLLCQGADPNARDN	33
1557	O95271[281-313]		TNKS1_HUMAN		L-8N		WNYTPLHEAAIKGKIDVCIVLLQHGADPNIRNT	33
1558	O95271[368-400]		TNKS1_HUMAN		no N		RKSTPLHLAAGYNRVRIVQLLLQHGADVHAKDK	33
1559	O95271[401-433]		TNKS1_HUMAN		L-8N		GGLVPLHNACSYGHYEVTELLLKHGACVNAMDL	33
1560	O95271[434-469]		TNKS1_HUMAN		Other N		WQFTPLHEAASKNRVEVCSLLLSHGADPTLVNCHGK	36
1561	O95271[521-556]		TNKS1_HUMAN		L-8N	L(X)4(AC)(DEN)(ILV)N	SHETALHCAVASLHPKRKQVTELLLRKGANVNEKNK	36
1562	O95271[557-589]		TNKS1_HUMAN		L-8N		DFMTPLHVAAERAHNDVMEVLHKHGAKMNALDT	33
1563	O95271[590-622]		TNKS1_HUMAN		no N		LGQTALHRAALAGHLQTCRLLLSYGSDPSIISL	33
1564	O95271[649-682]		TNKS1_HUMAN		Other N		DVDYRLLEASKAGDLETVKQLCSSQNVNCRDLEG	34
1565	O95271[683-715]		TNKS1_HUMAN		no N		RHSTPLHFAAGYNRVSVVEYLLHHGADVHAKDK	33
1566	O95271[716-748]		TNKS1_HUMAN		L-8N		GGLVPLHNACSYGHYEVAELLVRHGASVNVADL	33
1567	O95271[749-781]		TNKS1_HUMAN		Other N		WKFTPLHEAAAKGKYEICKLLLKHGADPTKKNR	33
1568	O95271[782-816]		TNKS1_HUMAN		no N		DGNTPLDLVKEGDTDIQDLLKGDAALLDAAKKGCL	35
1569	O95271[836-868]		TNKS1_HUMAN	Yes, peptide in vitro	L-8N	L(X)4(AC)(DEN)(ILV)N	RNSTPLHLAAGYNNLEVAEYLLEHGADVNAQDK	33
1570	O95271[869-901]		TNKS1_HUMAN		L-8N		GGLIPLHNAASYGHVDIAALLIKYNTCVNATDK	33
1571	O95271[902-937]		TNKS1_HUMAN		Other N		WAFTPLHEAAQKGRTQLCALLLAHGADPTMKNQEGQ	36
1572	Q9H2K2	Tankyrase-2 (TANK2) (2.4.2.30) (Tankyrase II) (TNKS-2) (TRF1-interacting ankyrin-related ADP-ribose polymerase 2) (Tankyrase-like protein) (Tankyrase-related protein)	TNKS2_HUMAN
1573	Q9H2K2[57-89]		TNKS2_HUMAN		Other N		RKSTPLHFAAGFGRKDVVEYLLQNGANVQARDD	33
1574	Q9H2K2[90-122]		TNKS2_HUMAN		L-8N		GGLIPLHNACSFGHAEVVNLLLRHGADPNARDN	33
1575	Q9H2K2[123-158]		TNKS2_HUMAN		Other N		WNYTPLHEAAIKGKIDVCIVLLQHGAEPTIRNTDGR	36
1576	Q9H2K2[210-242]		TNKS2_HUMAN		no N		RKSTPLHLAAGYNRVKIVQLLLQHGADVHAKDK	33
1577	Q9H2K2[243-275]		TNKS2_HUMAN		L-8N		GDLVPLHNACSYGHYEVTELLVKHGACVNAMDL	33
1578	Q9H2K2[276-311]		TNKS2_HUMAN		Other N		WQFTPLHEAASKNRVEVCSLLLSYGADPTLLNCHNK	36
1579	Q9H2K2[363-398]		TNKS2_HUMAN		L-8N	L(X)4(AC)(DEN)(ILV)N	THETALHCAAASPYPKRKQICELLLRKGANINEKTK	36
1580	Q9H2K2[399-431]		TNKS2_HUMAN	Yes, substrate overexpressed, weak	Other N		EFLTPLHVASEKAHNDVVEVVVKHEAKVNALDN	33
1581	Q9H2K2[432-464]		TNKS2_HUMAN		L-8N		LGQTSLHRAAYCGHLQTCRLLLSYGCDPNIISL	33
1582	Q9H2K2[525-557]		TNKS2_HUMAN		no N		RQSTPLHFAAGYNRVSVVEYLLQHGADVHAKDK	33
1583	Q9H2K2[558-590]		TNKS2_HUMAN	Yes, substrate overexpressed	L-8N		GGLVPLHNACSYGHYEVAELLVKHGAVVNVADL	33
1584	Q9H2K2[591-623]		TNKS2_HUMAN		Other N		WKFTPLHEAAAKGKYEICKLLLQHGADPTKKNR	33
1585	Q9H2K2[624-658]		TNKS2_HUMAN		no N		DGNTPLDLVKDGDTDIQDLLRGDAALLDAAKKGCL	35
1586	Q9H2K2[678-710]		TNKS2_HUMAN	Yes, substrate overexpressed	L-8N	L(X)4(AC)(DEN)(ILV)N	RHSTPLHLAAGYNNLEVAEYLLQHGADVNAQDK	33
1587	Q9H2K2[711-743]		TNKS2_HUMAN	Yes, substrate overexpressed	L-8N		GGLIPLHNAASYGHVDVAALLIKYNACVNATDK	33
1588	Q9H2K2[744-779]		TNKS2_HUMAN		Other N		WAFTPLHEAAQKGRTQLCALLLAHGADPTLKNQEGQ	36
1589	O75762	Transient receptor potential cation channel subfamily A member 1 (Ankyrin-like with transmembrane domains protein 1) (Transformation-sensitive protein p120)	TRPA1_HUMAN
1590	O75762[62-95]		TRPA1_HUMAN		no N		MDTFFLHYAAAEGQIELMEKITRDSSLEVLHEMD	34
1591	O75762[97-129]		TRPA1_HUMAN		L-8N		YGNTPLHCAVEKNQIESVKFLLSRGANPNLRNF	33
1592	O75762[130-163]		TRPA1_HUMAN		L-8N		NMMAPLHIAVQGMNNEVMKVLLEHRTIDVNLEGE	34
1593	O75762[164-196]		TRPA1_HUMAN		Other N		NGNTAVIIACTTNNSEALQILLNKGAKPCKSNK	33
1594	O75762[197-229]		TRPA1_HUMAN		no N		WGCFPIHQAAFSGSKECMEIILRFGEEHGYSRQ	33
1595	O75762[238-270]		TRPA1_HUMAN		no N		GKATPLHLAVQNGDLEMIKMCLDNGAQIDPVEK	33
1596	O75762[271-304]		TRPA1_HUMAN		Other N		GRCTAIHFAATQGATEIVKLMISSYSGSVDIVNT	34
1597	O75762[308-340]		TRPA1_HUMAN		L-8N	L(X)4(AC)(DEN)(ILV)N	CHETMLHRASLFDHHELADYLISVGADINKIDS	33
1598	O75762[341-373]		TRPA1_HUMAN		Other N		EGRSPLILATASASWNIVNLLLSKGAQVDIKDN	33
1599	O75762[412-444]		TRPA1_HUMAN		no N		DGCTPLHYACRQGGPGSVNNLLGFNVSIHSKSK	33
1600	O75762[445-477]		TRPA1_HUMAN		Other N		DKKSPLHFAASYGRINTCQRLLQDISDTRLLNE	33
1601	O75762[481-512]		TRPA1_HUMAN		no N		HGMTPLHLAAKNGHDKVVQLLLKKGALFLSDH	32
1602	O75762[513-545]		TRPA1_HUMAN		no N		NGWTALHHASMGGYTQTMKVILDTNLKCTDRLD	33
1603	O75762[547-578]		TRPA1_HUMAN		Other N		DGNTALHFAAREGHAKAVALLLSHNADIVLNK	32
1604	O75762[579-612]		TRPA1_HUMAN		no N		QQASFLHLALHNKRKEVVLTIIRSKRWDECLKIF	34
1605	P48995	Short transient receptor potential channel 1 (TrpC1) (Transient receptor protein 1) (TRP-1)	TRPC1_HUMAN
1606	P48995[46-78]		TRPC1_HUMAN		Other N		LNEKLFLLACDKGDYYMVKKILEENSSGDLNIN	33
1607	P48995[83-115]		TRPC1_HUMAN		no N		LGRNAVTITIENENLDILQLLLDYGCQSADALL	33
1608	P48995[158-190]		TRPC1_HUMAN		no N		MDVAPVILAAHRNNYEILTMLLKQDVSLPKPHA	33
1609	Q13507	Short transient receptor potential channel 3 (TrpC3) (Transient receptor protein 3) (TRP-3) (hTrp-3) (hTrp3)	TRPC3_HUMAN
1610	Q13507[38-70]		TRPC3_HUMAN		Other N		AEEERFLDAAEYGNIPVVRKMLEESKTLNVNCV	33
1611	Q13507[73-102]		TRPC3_HUMAN		Other N		MGQNALQLAVGNEHLEVTELLLKKENLARI	30
1612	Q13507[103-135]		TRPC3_HUMAN		no N		GDALLLAISKGYVRIVEAILNHPGFAASKRLTL	33
1613	Q13507[159-191]		TRPC3_HUMAN		no N		PDITPIILAAHCQKYEVVHMLLMKGARIERPHD	33
1614	Q9UBN4	Short transient receptor potential channel 4 (TrpC4) (Trp-related protein 4) (hTrp-4) (hTrp4)	TRPC4_HUMAN
1615	Q9UBN4[69-101]		TRPC4_HUMAN		Other N		LGRTALLIAIENENLELIELLLSFNVYVGDALL	33
1616	Q9UBN4[141-173]		TRPC4_HUMAN		no N		PDITPIILAAHTNNYEIIKLLVQKGVSVPRPHE	33
1617	Q9UL62	Short transient receptor potential channel 5	TRPC5_HUMAN
1618	Q9UL62[69-101]		TRPC5_HUMAN		no N		LGRSALLIAIENENLEIMELLLNHSVYVGDALL	33
1619	Q9UL62[141-173]		TRPC5_HUMAN		no N		PDITPIMLAAHTNNYEIIKLLVQKRVTIPRPHQ	33
1620	Q9Y210	Short transient receptor potential channel 6	TRPC6_HUMAN
1621	Q9Y210[97-129]		TRPC6_HUMAN		Other N		IEEERFLDAAEYGNIPVVRKMLEECHSLNVNCV	33
1622	Q9Y210[132-162]		TRPC6_HUMAN		Other N		MGQNALQLAVANEHLEITELLLKKENLSRVG	31
1623	Q9Y210[163-192]		TRPC6_HUMAN		no N		DALLLAISKGYVRIVEAILSHPAFAEGKRL	30
1624	Q9Y210[218-250]		TRPC6_HUMAN		no N		HDVTPIILAAHCQEYEIVHTLLRKGARIERPHD	33
1625	Q9HCX4	Short transient receptor potential channel 7	TRPC7_HUMAN
1626	Q9HCX4[42-74]		TRPC7_HUMAN		Other N		PEEERFLDSAEYGNIPVVRKMLEESKTLNFNCV	33
1627	Q9HCX4[77-107]		TRPC7_HUMAN		Other N		MGQNALQLAVGNEHLEVTELLLKKENLARVG	31
1628	Q9HCX4[108-137]		TRPC7_HUMAN		no N		DALLLAISKGYVRIVEAILNHPAFAQGQRL	30
1629	Q9HCX4[163-195]		TRPC7_HUMAN		no N		HDITPIILAAHCQEYEIVHILLLKGARIERPHD	33
1630	Q8NER1	Transient receptor potential cation channel subfamily V member 1 (TrpV1) (Osm-9-like TRP channel 1) (OTRPC1) (Vanilloid receptor 1) (Capsaicin receptor)	TRPV1_HUMAN
1631	Q8NER1[111-143]		TRPV1_HUMAN		no N		RLYDRRSIFEAVAQNNCQDLESLLLFLQKSKKH	33
1632	Q8NER1[154-188]		TRPV1_HUMAN		no N		TGKTCLLKAMLNLHDGQNTTIPLLLEIARQTDSLK	35
1633	Q8NER1[201-233]		TRPV1_HUMAN		Other N		KGQTALHIAIERRNMALVTLLVENGADVQAAAH	33
1634	Q8NER1[248-280]		TRPV1_HUMAN		no N		FGELPLSLAACTNQLGIVKFLLQNSWQTADISA	33
1635	Q8NER1[284-316]		TRPV1_HUMAN		Other N		VGNTVLHALVEVADNTADNTKFVTSMYNEILIL	33
1636	Q8NER1[333-362]		TRPV1_HUMAN		no N		KGMTPLALAAGTGKIGVLAYILQREIQEPE	30
1637	Q9Y5S1	Transient receptor potential cation channel subfamily V member 2 (TrpV2) (Osm-9-like TRP channel 2) (OTRPC2) (Vanilloid receptor-like protein 1) (VRL-1)	TRPV2_HUMAN
1638	Q9Y5S1[72-104]		TRPV2_HUMAN		no N		NRFDRDRLFNAVSRGVPEDLAGLPEYLSKTSKY	33
1639	Q9Y5S1[115-147]		TRPV2_HUMAN		L-8N		TGKTCLMKAVLNLKDGVNACILPLLQIDRDSGN	33
1640	Q9Y5S1[162-194]		TRPV2_HUMAN		Other N		RGHSALHIAIEKRSLQCVKLLVENGANVHARAC	33
1641	Q9Y5S1[208-240]		TRPV2_HUMAN		no N		FGELPLSLAACTKQWDVVSYLLENPHQPASLQA	33
1642	Q9Y5S1[244-276]		TRPV2_HUMAN		no N		QGNTVLHALVMISDNSAENIALVTSMYDGLLQA	33
1643	Q9Y5S1[293-325]		TRPV2_HUMAN		no N		QDLTPLKLAAKEGKIEIFRHILQREFSGLSHLS	33
1644	Q8NET8	Transient receptor potential cation channel subfamily V member 3 (TrpV3) (Vanilloid receptor-like 3) (VRL-3)	TRPV3_HUMAN
1645	Q8NET8[167-199]		TRPV3_HUMAN		Other N		TGKTCLMKALLNINPNTKEIVRILLAFAEENDI	33
1646	Q8NET8[214-246]		TRPV3_HUMAN		L-8N	L(X)4(AC)(DEN)(ILV)N	EGQTALNIAIERRQGDIAALLIAAGADVNAHAK	33
1647	Q8NET8[261-293]		TRPV3_HUMAN		no N		FGETPLALAACTNQPEIVQLLMEHEQTDITSRD	33
1648	Q8NET8[340-372]		TRPV3_HUMAN		no N		DGLTPLQLAAKMGKAEILKYILSREIKEKRLRS	33
1649	Q9HBA0	Transient receptor potential cation channel subfamily V member 4 (TrpV4) (Osm-9-like TRP channel 4) (OTRPC4) (Vanilloid receptor-like channel 2) (Vanilloid receptor-like protein 2) (VRL-2) (Vanilloid receptor-related osmotically-activated channel) (VR-OAC) (Transient receptor potential protein 12) (TRP12)	TRPV4_HUMAN
1650	Q9HBA0[237-269]		TRPV4_HUMAN		no N		RGQTALHIAIERRCKHYVELLVAQGADVHAQAR	33
1651	Q9HBA0[284-316]		TRPV4_HUMAN		no N		FGELPLSLAACTNQPHIVNYLTENPHKKADMRR	33
1652	Q9HBA0[369-401]		TRPV4_HUMAN		no N		DGLSPLMMAAKTGKIGIFQHIIRREVTDEDTRH	33
1653	Q9NQA5	Transient receptor potential cation channel subfamily V member 5 (TrpV5) (Osm-9-like TRP channel 3) (OTRPC3) (Epithelial calcium channel 1) (ECaC1) (ECaC) (Calcium transport protein 2) (CaT2)	TRPV5_HUMAN
1654	Q9NQA5[44-77]		TRPV5_HUMAN		no N		ILESPLLRASKENDLSVLRQLLLDCTCDVRQRGA	34
1655	Q9NQA5[78-110]		TRPV5_HUMAN		no N		LGETALHIAALYDNLEAALVLMEAAPELVFEPT	33
1656	Q9NQA5[116-148]		TRPV5_HUMAN		no N		AGQTALHIAVVNQNVNLVRALLTRRASVSARAT	33
1657	Q9NQA5[162-194]		TRPV5_HUMAN		no N		FGEHPLSFAACVNSEEIVRLLIEHGADIRAQDS	33
1658	Q9NQA5[239-271]		TRPV5_HUMAN		no N		QGLTPFKLAGVEGNTVMFQHLMQKRRHIQWTYG	33
1659	Q9H1D0	Transient receptor potential cation channel subfamily V member 6 (TrpV6) (Epithelial calcium channel 2) (ECaC2) (Calcium transport protein 1) (CaT1) (CaT-like) (CaT-L)	TRPV6_HUMAN
1660	Q9H1D0[44-77]		TRPV6_HUMAN		no N		IWESPLLLAAKDNDVQALNKLLKYEDCKVHQRGA	34
1661	Q9H1D0[78-110]		TRPV6_HUMAN		no N		MGETALHIAALYDNLEAAMVLMEAAPELVFEPM	33
1662	Q9H1D0[116-148]		TRPV6_HUMAN		no N		EGQTALHIAVVNQNMNLVRALLARRASVSARAT	33
1663	Q9H1D0[162-194]		TRPV6_HUMAN		no N		FGEHPLSFAACVNSEEIVRLLIEHGADIRAQDS	33
1664	Q9H1D0[239-271]		TRPV6_HUMAN		no N		QGLTPFKLAGVEGNTVMFQHLMQKRKHTQWTYG	33
1665	Q9BZF9	Uveal autoantigen with coiled-coil domains and ankyrin repeats	UACA_HUMAN	DMOG-inducible interaction with FIH
1666	Q9BZF9[37-66]		UACA_HUMAN		Other N		RLMKAAERGDVEKVTSILAKKGVNPGKLDV	30
1667	Q9BZF9[67-99]		UACA_HUMAN		no N		EGRSVFHVVTSKGNLECLNAILIHGVDITTSDT	33
1668	Q9BZF9[100-132]		UACA_HUMAN		Other N		AGRNALHLAAKYGHALCLQKLLQYNCPTEHADL	33
1669	Q9BZF9[133-165]		UACA_HUMAN		L-8N		QGRTALHDAAMADCPSSIQLLCDHGASVNAKDV	33
1670	Q9BZF9[166-198]		UACA_HUMAN		L-8N	L(X)4(AC)(DEN)(ILV)N	DGRTPLVLATQMSRPTICQLLIDRGADVNSRDK	33
1671	Q9BZF9[199-231]		UACA_HUMAN		no N		QNRTALMLGCEYGCRDAVEVLIKNGADISLLDA	33
1672	Q495M9	Usher syndrome type-1G protein (Scaffold protein containing ankyrin repeats and SAM domain)	USH1G_HUMAN
1673	Q495M9[31-63]		USH1G_HUMAN		no N		DGMTPTLWAAYHGNLESLRLIVSRGGDPDKCDI	33
1674	Q495M9[64-96]		USH1G_HUMAN		Other N		WGNTPLHLAASNGHLHCLSFLVSFGANIWCLDN	33
1675	Q495M9[97-129]		USH1G_HUMAN		Other N		DYHTPLDMAAMKGHMECVRYLDSIAAKQSSLNP	33
1676	A7E2S9	Putative ankyrin repeat domain-containing protein LOC554226	YB044_HUMAN
1677	A7E2S9[15-47]		YB044_HUMAN		no N		KKRTALYWACANGHAEVVTLLVDRKCQLDVLDG	33
1678	A7E2S9[48-80]		YB044_HUMAN		L-8N		ENRTILMKALQCQREACANILIDSGADPNIVDV	33
1679	A7E2S9[81-113]		YB044_HUMAN		Other N		YGNTAVHYAVNSENLSVVAKLLSCGADIEVKNK	33
1680	A7E2S9[114-146]		YB044_HUMAN		L-8N		AGHTPLLLAIRKRSEEIVEFLLTKNANANAVDK	33
1681	A7E2S9[147-179]		YB044_HUMAN		Other N		FKCTALMLAICHGSSEIVGKLLQQNVDICAEAT	33
1682	A6NCL7	Ankyrin repeat domain-containing protein LOC651746	YE009_HUMAN
1683	A6NCL7[85-117]		YE009_HUMAN		no N		ETATLLRAACANNVGLLRTLVRRGVSVEEAQET	33
1684	A6NCL7[120-153]		YE009_HUMAN		Other N		NGRTGLIVACYHGFVDTVVALAECPHVDVNWQDS	34
1685	A6NCL7[154-186]		YE009_HUMAN		no N		EGNTALITAAQAGHAIITNYLLNYFPGLDLERR	33
1686	A6NCL7[189-221]		YE009_HUMAN		no N		FGFTALMKAAMQGRTDCIRALMLAGADVHARDP	33
1687	A6NCL7[223-258]		YE009_HUMAN		no N		RGMSPQEWATYTGRVDAVRLMQRLLERPCPEQFWEK	36
1688	A6NHY2	Ankyrin repeat and death domain-containing protein ENSP00000345065	YE015_HUMAN
1689	A6NHY2[5-37]		YE015_HUMAN		no N		MNRTALHFAVGRNHLSAVDFLLKHKARVDVADK	33
1690	A6NHY2[39-71]		YE015_HUMAN		Other N		HGLTVIHLAAWSGSLEVMLMLVKAGADQRAKNQ	33
1691	A6NHY2[72-106]		YE015_HUMAN		Other N		DGMSALHFATQSNHVRIVEYLIQDLHLKDLNQPDE	35
1692	A6NHY2[107-139]		YE015_HUMAN		Other N		KGRKPFLLAAERGHVEMIEKLTFLNLHTSEKDK	33
1693	A6NHY2[140-172]		YE015_HUMAN		L-8N		GGNTALHLAAKHGHSPAVQVLLAQWQDINEMNE	33
1694	A6NHY2[173-205]		YE015_HUMAN		L-8N		NGETPFFLSVEGGHEECSKVLLTAGSDTNIPNK	33
1695	A6NHY2[206-238]		YE015_HUMAN		Other N		LNISSLQIATRNGHASLVNFLLSENVDLHQKVE	33
1696	A6NHY2[239-271]		YE015_HUMAN		Other N		PKESPLHLVVINNHITVVNSLLSAQHDIDILNQ	33
1697	A6NHY2[272-304]		YE015_HUMAN		no N		KQQTPLHVAADRGNVELVETLLKAGCDLKAVDK	33
1698	A6NHY2[305-337]		YE015_HUMAN		no N		QGKTALAVASRSNHSLVVGMLIKAERYYAWREE	33
1699	A6NGH8	Ankyrin repeat domain-containing protein ENSP00000288893	YG022_HUMAN
1700	A6NGH8[27-60]		YG022_HUMAN		Other N		ALHSKLYEAIMREDCTTIEVLLRNHPVNQPITIL	34
1701	A6NGH8[75-107]		YG022_HUMAN		no N		ESIIPIHLAAKYHKAQSLLCLLRHGADPEVRDT	33
1702	A6NGH8[132-164]		YG022_HUMAN		L-8N		NRTHRILTDIQNSSITCLRILCAHGAQVNTQGE	33
1703	A6NGH8[167-199]		YG022_HUMAN		L-8N	L(X)4(AC)(DEN)(ILV)N	NKRSPLHLAIAYGCYPVLSILTQNGADVNAINE	33
1704	A6NGH8[200-232]		YG022_HUMAN		L-8N	L(X)4(AC)(DEN)(ILV)N	ASMTPLHMAANMLNKEMMETLIAYGANVNCAVS	33
1705	A6NGH8[234-276]		YG022_HUMAN		L-8N		TGNTPLKLAVCTASSKAGRLLGAGVSCIRLLLTHGAKVNAQDY	43
1706	A6NGH8[277-309]		YG022_HUMAN		L-8N	L(X)4(AC)(DEN)(ILV)N	KGQTAIHEACFGGREAIINLLLEFEANVNILTR	33
1707	A6NGH8[310-346]		YG022_HUMAN		Other N		NGESPIYMYLQRSCNVRDTALLARLLYHTYPLRMTNN	37
1708	A8MXQ7	IQ motif and ankyrin repeat domain-containing protein LOC642574	YH010_HUMAN
1709	A8MXQ7[214-246]		YH010_HUMAN		Other N		YGNTPLSEAAAGGQPLAIQLRAELGASPNSKGA	33
1710	A8MXQ7[247-279]		YH010_HUMAN		no N		FGPTPLYRAAFGGHLAAVEVLLKLGADPRVYAE	33
1711	A6NI47	ANKRD26-like family C member ENSP00000349402	YN008_HUMAN
1712	A6NI47[138-171]		YN008_HUMAN		Other N		EDLDKLHRAAWWGKVPRKDLIVMLKDTDMNKKDK	34
1713	A6NI47[172-204]		YN008_HUMAN		L-8N	L(X)4(AC)(DEN)(ILV)N	QKRTALHLASANGNSEVVKLLLDRRCQLNILDN	33
1714	A6NI47[205-237]		YN008_HUMAN		L-8N		KKRTALTKAVQCQEDECALMLLEHGTDPNIPDE	33
1715	A6NI47[238-270]		YN008_HUMAN		Other N		YGNTALHYAIYNEDKLMAKALLLYGADIESKNK	33
1716	A6NI47[271-303]		YN008_HUMAN		L-8N	L(X)4(AC)(DEN)(ILV)N	HGLTPLLLGVHEQKQQVVKFLIKKKANLNALDR	33
1717	A6NI47[304-336]		YN008_HUMAN		Other N		YGRTVLILAVCCGSASIVSLLLEQNIDVSSQDL	33
1718	A8MYG8	Putative ankyrin repeat domain-containing protein ENSP00000383069	YN011_HUMAN
1719	A8MYG8[15-47]		YN011_HUMAN		no N		KKRTALHWACANGHAEVVTLLVDRKCQLDVLDG	33
1720	A8MYG8[48-80]		YN011_HUMAN		L-8N		ENGTPLMKAVQCQREVCANILIDSGADPNIVDV	33
1721	A8MYG8[81-113]		YN011_HUMAN		Other N		YVNTAVHYAVYGENLSVVAKLLSCGADIKVKNK	33
1722	A8MYG8[114-146]		YN011_HUMAN		L-8N		AGHTPLLLAIRKRSEQIVEFLLTKNANANANSV	33
1723	A8MYG8[149-181]		YN011_HUMAN		Other N		FKCTALMLAICHGSSEIVGMVLQQNVDICAVDT	33
1724	A8MYN8	Putative ankyrin repeat domain-containing protein ENSP00000383090	YO024_HUMAN
1725	A8MYN8[83-115]		YO024_HUMAN		no N		VEKTALHWVCANGHAEVVTPLVDRKCQLDILDG	33
1726	A8MYN8[116-148]		YO024_HUMAN		L-8N		ENRTPLMKAAQCQREVCANILIDSGADPNIVDV	33
1727	A8MYN8[149-181]		YO024_HUMAN		Other N		YGNTAVHYALYGENLSVVAKLLSCGADIEVKNK	33
1728	A8MYN8[182-214]		YO024_HUMAN		L-8N		AGHTPLLLAIRKRSEQIVEFLLTKNTNANAVDK	33
1729	A6NC57	Ankyrin repeat domain-containing protein ENSP00000326572	YR001_HUMAN
1730	A6NC57[57-89]		YR001_HUMAN		L-8N		KNRTALLLACAHGRPGVVADLVARKCQLNLTDS	33
1731	A6NC57[90-122]		YR001_HUMAN		L-8N		ENRTALIKAVQCQEEVCASILLEHGANPNVRDM	33
1732	A6NC57[123-155]		YR001_HUMAN		no N		YGNTALHYAIDNENISMARKLLAYGADIEARSQ	33
1733	A6NC57[156-188]		YR001_HUMAN		Other N		DGHTSLLLAVNRKKEQMVAFLLKKKPDLTAIDN	33
1734	A6NC57[189-221]		YR001_HUMAN		Other N		FGRTALILAARNGSTSVVYQLLQHNIDVFCQDI	33
1735	A8MQB9	Putative ankyrin repeat domain-containing protein ENSP00000330211	YR007_HUMAN
1736	A8MQB9[15-47]		YR007_HUMAN		no N		KKRTALHWACANGHAEVVTLLADRKYQLDVLDG	33
1737	A8MQB9[48-80]		YR007_HUMAN		L-8N		ENRTTLMKALQCQREACANILIDSGADPNIVGV	33
1738	A8MQB9[81-113]		YR007_HUMAN		Other N		YGNTAVHYAVNSENLSVVAKLLSCGADIELKNK	33
1739	A8MQB9[114-146]		YR007_HUMAN		Other N		AGHTPLLLAIRKRSEQIVEFLLTKNANAIAVDK	33
1740	A8MQB9[147-179]		YR007_HUMAN		Other N		FKCTALMLAICHGSSEIVGMVLQQNVDICAEAT	33
1741	Q6ZMY0	YTH domain containing 2	YTHDC2_HUMAN
1742	Q6ZMY0[416-448]		YTHDC2_HUMAN		Other N		TSATALMVAAGRGFASQVEQLISMGANVHSKAS	33
1743	Q6ZMY0[449-481]		YTHDC2_HUMAN		Other N		NGWMALDWAKHFGQTEIVDLLESYSASLEFGNL	33
1744	Q8IUH4	Probable palmitoyltransferase ZDHHC13 (2.3.1.-) (Zinc finger DHHC domain-containing protein 13) (DHHC-13) (Huntingtin-interacting protein 14-related protein) (HIP14-related protein) (Huntingtin-interacting protein HIP3RP) (Putative NF-kappa-B-activating protein 209) (Putative MAPK-activating protein PM03)	ZDH13_HUMAN
1745	Q8IUH4[51-80]		ZDH13_HUMAN		no N		CDIVKATQYGIFERCKELVEAGYDVRQPDK	30
1746	Q8IUH4[81-113]		ZDH13_HUMAN		no N		ENVSLLHWAAINNRLDLVRFYISKGAVVDQLGG	33
1747	Q8IUH4[115-147]		ZDH13_HUMAN		no N		LNSTPLHWAIRQGHLPMVILLLQHGADPTLIDG	33
1748	Q8IUH4[148-180]		ZDH13_HUMAN		L-8N		EGFSSIHLAVLFQHMPIIAYLISKGQSVNMTDV	33
1749	Q8IUH4[181-214]		ZDH13_HUMAN		L-8N		NGQTPLMLSAHKVIGPEPTGFLLKFNPSLNVVDK	34
1750	Q8IUH4[216-248]		ZDH13_HUMAN		Other N		HQNTPLHWAVAAGNVNAVDKLLEAGSSLDIQNV	33
1751	Q8IUH4[249-280]		ZDH13_HUMAN		Other N		KGETPLDMALQNKNQLIIHMLKTEAKMRANQK	32
1752	Q8IUH5	Palmitoyltransferase ZDHHC17 (2.3.1.-) (Zinc finger DHHC domain-containing protein 17) (DHHC-17) (Huntingtin-interacting protein 14) (Huntingtin-interacting protein 3) (Huntingtin-interacting protein H) (Huntingtin yeast partner H) (Putative NF-kappa-B-activating protein 205) (Putative MAPK-activating protein PM11)	ZDH17_HUMAN
1753	Q8IUH5[89-121]		ZDH17_HUMAN		no N		ENVTLLHWAAINNRIDLVKYYISKGAIVDQLGG	33
1754	Q8IUH5[123-155]		ZDH17_HUMAN		no N		LNSTPLHWATRQGHLSMVVQLMKYGADPSLIDG	33
1755	Q8IUH5[156-188]		ZDH17_HUMAN		no N		EGCSCIHLAAQFGHTSIVAYLIAKGQDVDMMDQ	33
1756	Q8IUH5[189-222]		ZDH17_HUMAN		L-8N		NGMTPLMWAAYRTHSVDPTRLLLTFNVSVNLGDK	34
1757	Q8IUH5[224-256]		ZDH17_HUMAN		Other N		HKNTALHWAVLAGNTTVISLLLEAGANVDAQNI	33
